# Supplementary material for: Hiwi Mediated Tumorigenesis Is Associated with DNA Hypermethylation
Source: PLoS One. 2012 Mar 16;7(3):e33711. doi: 10.1371/journal.pone.0033711 (PMC3306289; doi:10.1371/journal.pone.0033711)
Supplement: Table S1 — Promoter methylation in dox-ind-sh-Hiwi MFH cells does not change compared to uninduced control MFH cells. Raw beta values from the Illumina promoter meth27 arrays are shown here. Beta values are between 0 and 1, corresponding to unmethylated and completely methylated, respectively. (XLS) [file pone.0033711.s015.xls]

## Sheet: Sheet1
TargetID	HpC 0d.AVG_Beta	HpC 2d.AVG_Beta	HpC 4d.AVG_Beta	HpC 7d.AVG_Beta	HpE 0d.AVG_Beta	HpE 2d.AVG_Beta	hpE 4d.AVG_Beta	HpE 7d.AVG_Beta	SYMBOL
cg13897449	0.83641	0.85239	0.837	0.80885	0.67721	0.70757	0.09953	0.08491	PFKFB1
cg13644052	0.05675	0.07664	0.07002	0.0841	0.67014	0.59712	0.13016	0.1361	PAQR4
cg15177359	0.49472	0.48179	0.61823	0.47506	0.65866	0.6964	0.11661	0.12609	UNC13D
cg08368934	0.36137	0.25232	0.75086	0.22945	0.82348	0.86376	0.32428	0.2931	GPR97
cg17787710	0.03482	0.03658	0.03661	0.03264	0.66586	0.64032	0.1408	0.16072	RAC3
cg15963417	0.04542	0.06028	0.06359	0.06459	0.60258	0.58558	0.10436	0.11115	PAH
cg12187213	0.03811	0.05192	0.05857	0.06267	0.54803	0.53865	0.05127	0.06004	ADAMTS9
cg24423088	0.19236	0.25446	0.65417	0.26021	0.6644	0.5797	0.18368	0.19126	KRTAP8-1
cg22187630	0.92364	0.93255	0.91148	0.92	0.60246	0.45679	0.12536	0.15068	CACNA1A
cg24121436	0.04196	0.04454	0.0326	0.04933	0.58942	0.50086	0.12968	0.13917	RTN1
cg12125117	0.35964	0.19	0.83124	0.18556	0.7749	0.8083	0.35124	0.32533	GPR97
cg12564453	0.97226	0.97473	0.96486	0.9705	0.84629	0.81843	0.35939	0.40281	CETP
cg01479232	0.54432	0.51025	0.38456	0.47469	0.67704	0.56864	0.2222	0.23774	C20orf54
cg18493147	0.35681	0.3353	0.26448	0.36522	0.62146	0.56352	0.17705	0.18242	C19orf19
cg00427635	0.20331	0.17831	0.1398	0.173	0.90293	0.87333	0.43074	0.46424	TBC1D21
cg12153542	0.06897	0.10201	0.08193	0.11831	0.68747	0.63585	0.26316	0.24923	REM1
cg03588357	0.17187	0.19006	0.49693	0.22939	0.57878	0.55806	0.14439	0.14362	GPR68
cg24399529	0.51227	0.51453	0.29212	0.47169	0.63866	0.61901	0.22141	0.20978	TMEM84
cg08832227	0.27506	0.34808	0.54616	0.30964	0.77281	0.6828	0.39453	0.34507	KCNA1
cg26208930	0.21395	0.26716	0.07231	0.26391	0.47526	0.44027	0.05353	0.0507	TP73
cg09595479	0.41826	0.46767	0.72134	0.49748	0.66722	0.78766	0.26556	0.24527	PRPH
cg08709276	0.88719	0.89245	0.87561	0.88278	0.63485	0.63448	0.23118	0.213	APOBEC2
cg26366091	0.28652	0.35791	0.58591	0.32926	0.7453	0.79395	0.34993	0.32969	CHI3L2
cg12884406	0.61454	0.62427	0.54089	0.62296	0.76102	0.74851	0.35975	0.35435	COL11A1
cg15060813	0.52178	0.59751	0.54146	0.59819	0.49253	0.44723	0.08991	0.08732	LRFN3
cg15480941	0.0252	0.03105	0.02887	0.0315	0.55624	0.5421	0.16942	0.15163	PIM2
cg00642303	0.03155	0.0284	0.03296	0.03148	0.75724	0.78656	0.3557	0.35357	CENTB2
cg25934198	0.2306	0.25085	0.23881	0.26506	0.71139	0.72601	0.32053	0.30915	FLJ36268
cg02590345	0.5421	0.5623	0.44799	0.56538	0.73777	0.76494	0.33358	0.33645	PRG-3
cg01994513	0.03016	0.03423	0.03438	0.03251	0.45651	0.42747	0.04534	0.05625	BLM
cg10423860	0.57505	0.53975	0.45883	0.57255	0.69299	0.63905	0.29114	0.29321	CST5
cg14717170	0.61652	0.62754	0.80473	0.62311	0.54539	0.4896	0.12542	0.1482	SLITRK3
cg07242565	0.0498	0.05638	0.05399	0.06152	0.56645	0.63471	0.17705	0.17474	NR2F6
cg13277716	0.04662	0.05698	0.0442	0.06146	0.5193	0.42262	0.16019	0.13269	KAL1
cg05254049	0.9431	0.94745	0.94562	0.93712	0.54071	0.48645	0.17244	0.15741	SYN1
cg25920951	0.02816	0.03321	0.03633	0.03832	0.46278	0.45133	0.06565	0.08041	FAM70B
cg02533173	0.4759	0.4137	0.46658	0.41191	0.64016	0.65862	0.2421	0.26236	BRD4
cg06041240	0.87808	0.86499	0.8583	0.86703	0.54478	0.39523	0.18357	0.16718	NXT2
cg20118424	0.83386	0.80315	0.80152	0.76688	0.58566	0.50438	0.17881	0.20861	ABCB11
cg13449778	0.25822	0.34553	0.19644	0.3541	0.49704	0.45511	0.12356	0.12229	C1orf76
cg24867501	0.36545	0.30687	0.64824	0.28631	0.68171	0.72601	0.32228	0.30739	MIOX
cg20622056	0.88442	0.86008	0.87715	0.86487	0.53912	0.46266	0.15953	0.16589	SLC7A3
cg19982860	0.78523	0.79135	0.86088	0.79388	0.55888	0.53261	0.18563	0.18813	IFNA21
cg09196959	0.50556	0.445	0.47365	0.46298	0.77597	0.72972	0.40035	0.40657	TRIM40
cg21706946	0.85529	0.86397	0.82258	0.83126	0.8661	0.90962	0.53964	0.49718	TMEM40
cg01476044	0.19721	0.21542	0.25743	0.25831	0.73297	0.74476	0.41441	0.36678	MGAM
cg25011395	0.49677	0.58195	0.86716	0.55866	0.87289	0.90516	0.50941	0.51093	CNTROB
cg10198837	0.9126	0.91019	0.89837	0.88291	0.80128	0.79156	0.44205	0.44041	CD8B1
cg00768439	0.4503	0.47892	0.35887	0.49125	0.68907	0.67607	0.3181	0.32983	NAP1L3
cg18907029	0.17665	0.14535	0.05521	0.13771	0.44881	0.37784	0.08808	0.0907	SYNGR2
cg15679651	0.85877	0.86517	0.95097	0.85814	0.86018	0.87326	0.47322	0.50223	MAP4K1
cg00708598	0.84162	0.84034	0.81604	0.83444	0.69161	0.63548	0.30561	0.33517	LECT1
cg05190718	0.80354	0.77692	0.67239	0.76511	0.79943	0.81316	0.41566	0.44422	CASQ2
cg04897683	0.32829	0.42863	0.11868	0.45649	0.64575	0.65147	0.27695	0.29089	NEUROG1
cg26136776	0.96195	0.96477	0.96827	0.96048	0.44877	0.48703	0.09741	0.09496	KLF1
cg12724357	0.06945	0.07299	0.11299	0.08117	0.39391	0.34759	0.03455	0.04145	SYT12
cg26738912	0.58959	0.60503	0.63457	0.62383	0.69134	0.67531	0.31204	0.33934	MAGED4
cg03673470	0.43618	0.40725	0.4647	0.39241	0.74919	0.69628	0.39145	0.39753	ZP4
cg02822723	0.03431	0.03562	0.03195	0.03427	0.47234	0.43006	0.14101	0.12145	TRIP13
cg14874121	0.02522	0.03458	0.03303	0.03518	0.43647	0.41273	0.09651	0.08587	HSD17B4
cg13158571	0.1624	0.14436	0.07194	0.13992	0.47141	0.45291	0.12292	0.12152	CYP4X1
cg18273501	0.13554	0.13585	0.35366	0.12689	0.57843	0.57803	0.21753	0.22969	FAM26B
cg23458892	0.86765	0.88723	0.84127	0.87078	0.7768	0.76489	0.3754	0.42845	SIGLEC7
cg17342759	0.10565	0.11115	0.11314	0.11648	0.55192	0.54424	0.21088	0.20398	PPP2R2B
cg05345286	0.75089	0.85163	0.66255	0.8244	0.40577	0.37635	0.07438	0.05987	MDFI
cg13350783	0.80116	0.80228	0.80819	0.7879	0.5872	0.549	0.2327	0.24148	KRT13
cg12853521	0.12873	0.15298	0.47522	0.16531	0.49765	0.41387	0.12713	0.1545	MC5R
cg00116234	0.06404	0.07263	0.18887	0.09265	0.41525	0.4	0.08878	0.07348	ADAMTSL1
cg26145103	0.06463	0.07579	0.08041	0.07811	0.42115	0.33251	0.07208	0.08036	MGC17839
cg13904493	0.01921	0.02259	0.02085	0.02016	0.5095	0.47317	0.15829	0.16873	KIAA1804
cg11460364	0.81905	0.80914	0.75954	0.78709	0.47409	0.50775	0.14121	0.13343	DPP4
cg22862656	0.38225	0.46677	0.52394	0.46198	0.81818	0.8298	0.45747	0.47776	SCGB2A2
cg23129478	0.49753	0.54782	0.61705	0.59593	0.81072	0.84307	0.46089	0.47153	ST8SIA5
cg09424896	0.4731	0.50566	0.50878	0.47261	0.82759	0.75555	0.49962	0.48993	CIB3
cg08137716	0.93601	0.93418	0.91813	0.92547	0.55935	0.5169	0.23015	0.22303	TTLL6
cg23492043	0.08477	0.10264	0.43604	0.1071	0.53629	0.43248	0.20446	0.20244	ASTN
cg26760212	0.3755	0.39988	0.6632	0.41841	0.69355	0.63137	0.38911	0.36018	GM632
cg06572160	0.51305	0.59922	0.34704	0.64298	0.43066	0.39885	0.11505	0.099	KCNC3
cg13906813	0.36163	0.34211	0.6431	0.31631	0.62893	0.56938	0.35039	0.29889	HLA-DPA1
cg04680304	0.03027	0.03063	0.03659	0.03721	0.39123	0.344	0.07284	0.06143	RRM1
cg13901134	0.03412	0.02896	0.03071	0.03255	0.39368	0.3564	0.05608	0.06397	C9orf16
cg04365980	0.15902	0.21695	0.20502	0.20795	0.7882	0.77976	0.44908	0.45969	CLEC3A
cg25229964	0.8762	0.86447	0.85346	0.85671	0.77302	0.72161	0.47002	0.44455	CNKSR1
cg16112129	0.6195	0.69881	0.79219	0.65672	0.67564	0.67511	0.36696	0.3479	DRD1
cg13133148	0.02435	0.02548	0.03099	0.02856	0.62086	0.6514	0.23657	0.29423	SNAPC5
cg08799191	0.05939	0.07843	0.08213	0.08498	0.40347	0.29742	0.08357	0.07723	FLJ22222
cg14659404	0.20794	0.24335	0.51059	0.25042	0.42221	0.38084	0.08129	0.0967	ASTN
cg00126698	0.83403	0.83807	0.84148	0.81047	0.59883	0.57138	0.27454	0.27436	BTK
cg18888520	0.10543	0.12813	0.11574	0.1235	0.64456	0.57666	0.28765	0.32061	ZNF447
cg14100184	0.04438	0.0435	0.0466	0.04942	0.3757	0.29953	0.05748	0.05251	GNG13
cg19221959	0.02856	0.02953	0.02897	0.03261	0.42742	0.48592	0.10307	0.10456	PPP1R9A
cg12555907	0.95735	0.94576	0.95148	0.94541	0.37391	0.31741	0.04345	0.05288	MBP
cg21224049	0.07801	0.07473	0.07609	0.07708	0.37535	0.39185	0.04943	0.0544	ATP5I
cg18534730	0.07676	0.10412	0.09384	0.11606	0.47852	0.52238	0.14875	0.15921	CABP5
cg24408511	0.49917	0.53713	0.81328	0.51827	0.85317	0.77978	0.53112	0.53415	C12orf51
cg02994956	0.03429	0.03578	0.03984	0.03904	0.39454	0.3361	0.07468	0.07585	NEFH
cg13694867	0.03182	0.03609	0.07325	0.03526	0.53048	0.47844	0.18227	0.2124	SIM2
cg20907471	0.11313	0.14971	0.11168	0.15967	0.51855	0.413	0.20909	0.20114	PAX1
cg02830467	0.43404	0.41864	0.68546	0.43096	0.68797	0.63805	0.44128	0.37144	MYCT1
cg11328541	0.21235	0.21055	0.12757	0.21031	0.77568	0.77784	0.46539	0.45969	OR7C1
cg16886188	0.03726	0.04379	0.05713	0.04196	0.71849	0.67117	0.36775	0.40382	ADRA2A
cg23037133	0.11189	0.12974	0.18027	0.14019	0.38975	0.37378	0.06304	0.07525	OXGR1
cg23512958	0.04014	0.03986	0.04597	0.0432	0.42714	0.39722	0.12354	0.11297	IL7
cg07506795	0.87832	0.84067	0.83936	0.88931	0.68709	0.71788	0.37684	0.37332	ZNF19
cg21402035	0.88424	0.87216	0.88842	0.86071	0.44769	0.37483	0.12425	0.13441	GALR3
cg04572898	0.04957	0.0552	0.06074	0.05754	0.6508	0.63002	0.34878	0.3379	ISG20L1
cg23066860	0.06379	0.0682	0.07683	0.08169	0.48307	0.40547	0.17134	0.17168	GPRASP2
cg22833027	0.06061	0.07534	0.0664	0.06753	0.66944	0.70295	0.34438	0.35887	CHRD
cg13625403	0.23048	0.28153	0.17882	0.27706	0.78642	0.78721	0.4636	0.47628	TRIM29
cg11847808	0.24902	0.37442	0.14138	0.31481	0.51894	0.51511	0.18991	0.20962	EPHA8
cg25437385	0.23687	0.29788	0.54136	0.35898	0.55172	0.49197	0.29635	0.24334	SLC35F3
cg19965810	0.82981	0.86995	0.67839	0.84132	0.45619	0.4587	0.14039	0.1481	KCNH7
cg02717046	0.30821	0.35452	0.53816	0.36332	0.75221	0.72035	0.40439	0.44436	GPR133
cg02170525	0.36017	0.44374	0.19291	0.42076	0.36279	0.36471	0.06569	0.05549	CD8A
cg22752533	0.48691	0.61978	0.34757	0.59678	0.66616	0.63993	0.36208	0.35897	SLC12A5
cg02075593	0.80787	0.79295	0.77005	0.76429	0.42259	0.41743	0.10327	0.11631	GSTA3
cg26861460	0.85499	0.84213	0.56756	0.81871	0.82147	0.8607	0.5395	0.51545	PARVG
cg19530885	0.16339	0.15411	0.46594	0.14398	0.48571	0.46011	0.20634	0.18018	SCGB3A2
cg02431687	0.95577	0.94327	0.94622	0.93482	0.71651	0.70912	0.37901	0.41245	C9orf90
cg17205788	0.81458	0.81314	0.83159	0.76033	0.40629	0.32902	0.09785	0.10227	TBX22
cg06927864	0.67979	0.68351	0.73003	0.7067	0.59017	0.58487	0.28935	0.28621	IL1RAPL1
cg20910746	0.52378	0.53475	0.8301	0.5517	0.82012	0.83577	0.51408	0.51699	BBOX1
cg21700166	0.16142	0.17955	0.56805	0.17323	0.48914	0.46701	0.1839	0.18673	GPR68
cg12343777	0.05566	0.05339	0.05602	0.05922	0.3807	0.4085	0.06926	0.07849	ALOX15B
cg13666729	0.14646	0.17359	0.0751	0.20456	0.45848	0.38717	0.15592	0.15654	ZBTB8
cg19096540	0.08576	0.09392	0.40017	0.1042	0.38007	0.3457	0.08666	0.07833	MGC13017
cg23801057	0.80342	0.83632	0.80038	0.81697	0.39463	0.34794	0.09097	0.09402	P2RX7
cg10045881	0.32535	0.37128	0.7486	0.39683	0.58884	0.53762	0.2738	0.28837	CHI3L2
cg03643709	0.11654	0.11869	0.11921	0.10555	0.43073	0.38765	0.12	0.13188	VPS18
cg11953334	0.07327	0.06119	0.4007	0.0763	0.36711	0.34621	0.06628	0.06903	GRIN2D
cg15457079	0.20155	0.19987	0.51726	0.22213	0.53624	0.50084	0.21195	0.23865	CPN1
cg01772980	0.10418	0.12476	0.13756	0.1232	0.40147	0.41765	0.11682	0.10626	SCGB1D1
cg15977816	0.09508	0.11462	0.11393	0.10853	0.69507	0.70757	0.37119	0.40088	KCNN4
cg12624523	0.78448	0.74535	0.79116	0.73674	0.57429	0.5963	0.25597	0.28029	GPLD1
cg25423576	0.21308	0.22477	0.52684	0.25704	0.68176	0.65897	0.40401	0.3881	RFXDC1
cg21743830	0.78438	0.78609	0.76653	0.80422	0.8265	0.86294	0.54744	0.53344	CCL25
cg00462994	0.10993	0.13386	0.1982	0.12729	0.35591	0.31874	0.04507	0.06347	NAGS
cg12788467	0.86644	0.86509	0.87051	0.87079	0.49219	0.46123	0.22203	0.20011	TCF2
cg02910574	0.07845	0.11046	0.13209	0.11278	0.39336	0.38397	0.10337	0.10146	PCOLN3
cg04460372	0.04544	0.04279	0.06157	0.04386	0.61584	0.55987	0.34454	0.32403	ST6GALNAC6
cg03609102	0.48433	0.49683	0.67579	0.49918	0.91394	0.88725	0.64692	0.62273	MUC5B
cg13700897	0.16981	0.19886	0.16775	0.21535	0.45734	0.42977	0.2022	0.16667	RSPO2
cg19282250	0.19268	0.19864	0.42497	0.19978	0.78638	0.69511	0.4667	0.49665	KIAA0367
cg05392265	0.45832	0.50626	0.44506	0.47797	0.69696	0.60578	0.44192	0.40757	DIRAS3
cg23243617	0.18623	0.23733	0.47566	0.25256	0.4746	0.43438	0.22142	0.18585	CAMK1
cg05730092	0.92183	0.92026	0.92751	0.91667	0.85324	0.84461	0.60887	0.5652	KIAA1446
cg16752583	0.13184	0.14692	0.15386	0.16732	0.54241	0.48295	0.22177	0.25513	TRPV6
cg13235447	0.29903	0.25412	0.56191	0.30615	0.60944	0.59244	0.33248	0.32286	IFNA2
cg22165175	0.47739	0.48014	0.48627	0.53025	0.61282	0.63219	0.34525	0.32718	KCNA2
cg25718402	0.02638	0.04943	0.30074	0.05918	0.3162	0.28912	0.02662	0.03094	CLDN7
cg03234661	0.8684	0.866	0.8419	0.83487	0.80102	0.83118	0.48692	0.51604	SLC10A1
cg11667754	0.36455	0.39985	0.22441	0.38993	0.36808	0.36837	0.09582	0.0833	CDH1
cg27380758	0.87331	0.86556	0.87648	0.87153	0.38113	0.28729	0.10172	0.09662	SORBS3
cg15238224	0.44624	0.40304	0.44114	0.39171	0.56691	0.5257	0.28548	0.28324	TRIM31
cg01173186	0.37108	0.4634	0.48563	0.43815	0.87251	0.85885	0.56316	0.58983	VMP
cg02019333	0.54294	0.51461	0.32252	0.53178	0.78036	0.74262	0.48807	0.49773	UPK1B
cg04755662	0.85859	0.85789	0.73881	0.8811	0.51741	0.36415	0.22124	0.23525	AR
cg19138960	0.88523	0.90506	0.873	0.90027	0.85827	0.89336	0.65781	0.5771	C1QR1
cg17474651	0.87692	0.86501	0.64066	0.85669	0.61199	0.51189	0.31567	0.33144	MAGEC3
cg09626984	0.79325	0.82487	0.58244	0.81994	0.49233	0.5019	0.16844	0.21219	GATA4
cg04882894	0.08577	0.12535	0.33088	0.11491	0.3686	0.28576	0.10242	0.08856	IGSF1
cg13349425	0.32481	0.38488	0.35185	0.37254	0.78229	0.72179	0.48837	0.50232	C5orf20
cg00579402	0.89473	0.86779	0.87417	0.87858	0.81931	0.82771	0.5321	0.53967	FUT6
cg14963897	0.91329	0.91259	0.92178	0.91496	0.72614	0.72153	0.42908	0.44757	NFS1
cg24724583	0.86505	0.83613	0.84148	0.82828	0.45479	0.50832	0.19551	0.17648	PLXDC1
cg22524514	0.51304	0.49554	0.46007	0.50888	0.43758	0.38666	0.1447	0.15975	CST6
cg10189695	0.93629	0.94897	0.95206	0.93551	0.444	0.41484	0.17635	0.1662	GPR78
cg26200585	0.9108	0.91802	0.90627	0.90711	0.50028	0.46508	0.21129	0.22266	PRX
cg08126211	0.43727	0.51439	0.72786	0.46288	0.71281	0.61195	0.46926	0.43584	KAAG1
cg10864941	0.40214	0.41104	0.23979	0.39387	0.80227	0.78421	0.42324	0.5258	LYZL4
cg21032583	0.22253	0.24352	0.53383	0.2361	0.5173	0.52629	0.23872	0.24096	LMLN
cg18114671	0.27115	0.33825	0.16273	0.34497	0.65004	0.64917	0.38969	0.37445	NOL4
cg00750606	0.52888	0.51686	0.47105	0.48998	0.74279	0.66495	0.44587	0.46803	CDA
cg17665193	0.09025	0.11557	0.26353	0.111	0.79798	0.83975	0.50485	0.52331	GAD2
cg24059075	0.31308	0.24239	0.65592	0.22218	0.72027	0.73499	0.45992	0.44566	PRPH
cg21906716	0.27908	0.30056	0.19838	0.33342	0.61904	0.59078	0.32056	0.34454	TP73
cg03082060	0.25114	0.24303	0.51134	0.26648	0.54482	0.54019	0.29526	0.27048	LGALS8
cg14883392	0.31357	0.33413	0.19992	0.32933	0.61226	0.5699	0.34448	0.33854	ASCL1
cg19560971	0.66042	0.73836	0.75132	0.70898	0.63087	0.68316	0.37267	0.35813	MFRP
cg08390254	0.56565	0.52617	0.80771	0.5746	0.80323	0.79988	0.55504	0.53077	ATP1A2
cg23756219	0.89592	0.8771	0.91375	0.85059	0.64362	0.56362	0.36548	0.37128	DRP2
cg06453691	0.55958	0.5108	0.74122	0.48066	0.77721	0.71474	0.51696	0.50554	FLJ32206
cg01473816	0.84991	0.86655	0.83404	0.85736	0.63133	0.59842	0.37114	0.35974	ELF5
cg21283680	0.42179	0.42756	0.69946	0.45793	0.71872	0.53315	0.40063	0.44714	SH3BP5
cg23326785	0.06446	0.0662	0.07501	0.07286	0.4278	0.3385	0.18094	0.15628	TMEM25
cg08539093	0.45607	0.46195	0.4748	0.45312	0.87451	0.8641	0.61187	0.6031	OBP2B
cg03077492	0.84969	0.84502	0.83869	0.82657	0.84427	0.83658	0.52295	0.57385	CCL28
cg00480356	0.11917	0.13571	0.14864	0.16745	0.42709	0.38832	0.17924	0.15669	HYPK
cg25447894	0.81078	0.82936	0.88967	0.76281	0.48365	0.51426	0.1888	0.21363	CSDC2
cg23807646	0.16421	0.26494	0.36356	0.21214	0.48124	0.45239	0.20574	0.21156	SLC26A8
cg19782598	0.18881	0.26133	0.25817	0.28248	0.34477	0.29031	0.07524	0.07515	FLJ30046
cg03270167	0.04102	0.03743	0.09413	0.04405	0.37898	0.45443	0.14885	0.10977	RAMP1
cg16351002	0.20279	0.12359	0.13097	0.13631	0.79665	0.82545	0.50834	0.52769	CUZD1
cg08934427	0.89736	0.87418	0.87881	0.8778	0.74483	0.67364	0.49656	0.47612	SLC22A14
cg05052633	0.2765	0.36632	0.17281	0.4042	0.69512	0.70178	0.4983	0.42652	CENTA2
cg03311899	0.92685	0.92147	0.92925	0.92154	0.70526	0.57851	0.44227	0.43703	GPR109A
cg09988116	0.92569	0.92733	0.82045	0.92793	0.33314	0.3548	0.06951	0.06491	MGC52423
cg24214470	0.89662	0.89793	0.90672	0.89598	0.82728	0.89685	0.55358	0.55986	SERPINF1
cg25577842	0.15525	0.24729	0.14139	0.21458	0.71246	0.7235	0.44322	0.44505	WIT-1
cg14115346	0.07903	0.09672	0.11089	0.10851	0.3237	0.26271	0.05339	0.05653	BPHL
cg20857253	0.31347	0.3318	0.60057	0.37673	0.59273	0.49123	0.32171	0.3262	TCP10L
cg20973210	0.88711	0.89324	0.83189	0.88995	0.82987	0.86936	0.53066	0.56345	C19orf35
cg09997082	0.7716	0.74984	0.77048	0.70783	0.68135	0.65176	0.41777	0.41533	GIPR
cg19297232	0.92422	0.922	0.91463	0.91966	0.48347	0.43004	0.22269	0.2183	SMPD3
cg07703401	0.05947	0.06214	0.08004	0.07562	0.82903	0.78305	0.60166	0.56397	HBQ1
cg02039171	0.94092	0.93794	0.9368	0.93806	0.79611	0.75554	0.53193	0.5312	CEBPE
cg20797766	0.03921	0.04215	0.04485	0.04799	0.61756	0.59804	0.34681	0.35272	PRSS27
cg10322876	0.8382	0.82986	0.83074	0.82487	0.66423	0.68147	0.38978	0.39962	CYP2B6
cg01168201	0.03019	0.03292	0.03459	0.03452	0.30204	0.49216	0.04104	0.03744	HIC1
cg26063872	0.91621	0.91677	0.91922	0.913	0.59615	0.59521	0.32312	0.3316	DEFB123
cg03294557	0.41473	0.39777	0.30743	0.37556	0.75031	0.77184	0.43825	0.48602	SERPINB4
cg02751839	0.81058	0.84064	0.83101	0.81921	0.39029	0.32754	0.12723	0.12606	GPR37L1
cg09871043	0.09673	0.10284	0.09705	0.10628	0.64439	0.71417	0.39839	0.38052	PKHD1
cg23737768	0.12488	0.13456	0.14552	0.15543	0.40031	0.326	0.15239	0.13679	KRT24
cg04030848	0.74779	0.73471	0.74799	0.72693	0.39163	0.37592	0.12204	0.1291	GAL3ST1
cg07874155	0.01936	0.02212	0.02296	0.01966	0.45573	0.39425	0.19727	0.19472	CTNNA1
cg10628098	0.03318	0.03653	0.04001	0.04057	0.33704	0.29389	0.07423	0.07637	SCYL1
cg01307730	0.88379	0.8886	0.86876	0.88432	0.80457	0.79705	0.51975	0.54399	HIST1H2AA
cg18270343	0.92012	0.91617	0.90194	0.91211	0.65516	0.77002	0.40424	0.39485	JRK
cg13351161	0.92215	0.91629	0.92737	0.91561	0.35248	0.25719	0.07728	0.09293	SCARA3
cg00890257	0.18977	0.28635	0.30544	0.29075	0.64708	0.63271	0.38586	0.38768	DEGS2
cg18719571	0.88681	0.89639	0.88758	0.8674	0.39704	0.33443	0.13806	0.13769	DTNBP1
cg26186727	0.43047	0.50761	0.58262	0.50172	0.40353	0.29713	0.15971	0.14482	NETO1
cg17063201	0.86872	0.8794	0.87112	0.85071	0.42654	0.3827	0.19053	0.16824	HCRTR2
cg04806409	0.05455	0.06973	0.09209	0.06098	0.87385	0.89375	0.54691	0.6157	TFF3
cg19005210	0.8615	0.87157	0.83897	0.85919	0.51056	0.43223	0.21778	0.25274	TREML2
cg14321743	0.74166	0.71104	0.48908	0.71988	0.85664	0.85292	0.56291	0.59913	PLA2G2D
cg15105703	0.10892	0.17843	0.17266	0.17717	0.35705	0.26089	0.10492	0.09971	NIP
cg05659947	0.4841	0.39558	0.72244	0.42831	0.72893	0.7588	0.48844	0.4718	C4BPB
cg19371795	0.10862	0.15111	0.14998	0.13233	0.84243	0.82864	0.6067	0.58545	INSR
cg08424423	0.7757	0.7793	0.92622	0.73283	0.53024	0.52958	0.2734	0.27329	CDSN
cg06948408	0.14513	0.12457	0.10752	0.1366	0.40825	0.36939	0.16657	0.15187	TMEM125
cg22875391	0.77016	0.76189	0.73718	0.72914	0.44428	0.42733	0.18424	0.18799	FAM79B
cg12578166	0.55931	0.58172	0.34038	0.6041	0.93175	0.93272	0.67548	0.67625	KCNQ1
cg21808053	0.36535	0.40665	0.29324	0.38124	0.77285	0.74675	0.49851	0.51776	DIRAS3
cg24678320	0.40257	0.31641	0.47345	0.27309	0.53277	0.54906	0.26111	0.27787	FLJ38451
cg04780629	0.06113	0.07137	0.07608	0.07368	0.404	0.33113	0.12579	0.14916	RNF43
cg27258399	0.37822	0.40785	0.46828	0.40839	0.70962	0.72748	0.46869	0.45514	HTRA4
cg22476251	0.73661	0.74661	0.72883	0.69677	0.78178	0.70779	0.54137	0.52753	PPEF2
cg21750887	0.10679	0.08456	0.25123	0.09781	0.73744	0.74698	0.46841	0.48335	CPA6
cg15967525	0.87432	0.88883	0.86415	0.86197	0.44867	0.49064	0.19286	0.19508	FLJ20273
cg21608192	0.0412	0.05007	0.05413	0.05797	0.50296	0.49066	0.28452	0.24955	XYLT1
cg22437699	0.90004	0.89048	0.89565	0.90157	0.39697	0.3854	0.15282	0.14359	ARX
cg21165909	0.26464	0.29692	0.54534	0.34007	0.52989	0.50947	0.26901	0.27668	CPS1
cg14704941	0.62513	0.58689	0.84285	0.6031	0.43406	0.38121	0.19192	0.18124	CSRP3
cg07816074	0.03991	0.06112	0.04909	0.07175	0.46686	0.42459	0.2473	0.2141	SH3TC1
cg04098585	0.18952	0.17476	0.16067	0.18571	0.47821	0.36065	0.23138	0.22566	CD28
cg14807303	0.92483	0.91226	0.89303	0.90098	0.8099	0.7807	0.51552	0.55749	AR
cg13272258	0.0276	0.0286	0.0362	0.03137	0.50795	0.49355	0.25471	0.25591	USP2
cg11295113	0.6156	0.51879	0.77892	0.52619	0.77817	0.6983	0.46381	0.52622	FOLR2
cg25332298	0.03926	0.03959	0.0419	0.04972	0.38575	0.40893	0.10351	0.13492	ELAVL3
cg04341806	0.86554	0.87838	0.82571	0.83389	0.73414	0.6871	0.48046	0.48359	LCP1
cg11323198	0.97484	0.97406	0.92659	0.96981	0.38166	0.31876	0.09412	0.13173	CDH8
cg06126510	0.54208	0.57981	0.6688	0.54228	0.7044	0.69278	0.46736	0.45459	PMCHL1
cg24311282	0.44768	0.49418	0.48349	0.47819	0.41438	0.43833	0.1691	0.16503	SIGLEC11
cg13060646	0.01572	0.01549	0.01529	0.01915	0.29705	0.27065	0.05285	0.04774	ADFP
cg16302441	0.92403	0.9191	0.91045	0.92849	0.79008	0.80288	0.50341	0.54137	POMC
cg24870391	0.32765	0.35341	0.57589	0.34112	0.57695	0.57303	0.30192	0.32857	CCL11
cg24107142	0.9265	0.9138	0.90798	0.91579	0.57401	0.66265	0.32076	0.32569	HK2
cg16257091	0.49751	0.58988	0.28226	0.54624	0.79151	0.78454	0.57457	0.54394	BDNF
cg19930802	0.74598	0.74642	0.5861	0.73938	0.76656	0.77964	0.51295	0.51912	ATP10A
cg04582938	0.62787	0.5607	0.76587	0.60322	0.5113	0.50432	0.29808	0.26431	UAP1L1
cg05337441	0.05238	0.06973	0.06479	0.08374	0.76028	0.72888	0.52109	0.51371	APOB
cg17231524	0.0784	0.10107	0.05965	0.10627	0.80428	0.79854	0.62357	0.55801	MGC39606
cg23613317	0.69215	0.77328	0.77815	0.75796	0.86136	0.8521	0.61418	0.61531	LARP1
cg19216731	0.20712	0.16289	0.39069	0.15872	0.86787	0.82465	0.59675	0.62226	CSRP3
cg10298205	0.96796	0.95086	0.94472	0.96067	0.5957	0.54749	0.36868	0.35063	NAPRT1
cg04534765	0.78802	0.84856	0.71549	0.85374	0.47465	0.43538	0.20318	0.22971	GALR1
cg21145624	0.05682	0.06419	0.06202	0.06924	0.42134	0.37215	0.16893	0.17659	MEIS3
cg05501584	0.19868	0.19267	0.3333	0.22205	0.62303	0.57371	0.35535	0.37855	ST8SIA2
cg00651216	0.15925	0.20345	0.40658	0.21409	0.40194	0.38933	0.17962	0.15794	HSP90AB1
cg18106189	0.06967	0.11734	0.1265	0.1467	0.37293	0.26218	0.1559	0.12945	C18orf1
cg21921474	0.21131	0.25312	0.18212	0.22701	0.31518	0.28424	0.08172	0.07216	C1orf172
cg01914242	0.21359	0.21674	0.13807	0.19744	0.4068	0.34334	0.16284	0.16387	ATP2A3
cg25368212	0.80423	0.79147	0.76862	0.77786	0.46571	0.44866	0.21658	0.22294	SSX1
cg24768561	0.85226	0.85455	0.85587	0.84679	0.46987	0.45789	0.16506	0.2279	CENTG2
cg05451974	0.0176	0.01804	0.02442	0.01974	0.39466	0.31426	0.14239	0.15271	C20orf35
cg21716693	0.67495	0.68167	0.84454	0.67518	0.5588	0.53851	0.32263	0.31719	CPNE5
cg18338311	0.10353	0.17468	0.16888	0.18333	0.48141	0.47296	0.23643	0.23982	LOC124842
cg04623955	0.18008	0.21641	0.3824	0.23263	0.41738	0.37025	0.19501	0.17587	DIO3
cg23022999	0.83759	0.85797	0.85518	0.8285	0.89168	0.87241	0.66032	0.65048	FLJ45909
cg07017706	0.82851	0.80101	0.80304	0.80108	0.63984	0.63249	0.33712	0.39891	K6IRS3
cg03777459	0.37545	0.39838	0.34154	0.40758	0.46449	0.45294	0.24676	0.22365	GATA5
cg15531099	0.42226	0.40179	0.67782	0.46414	0.66373	0.70052	0.41458	0.42317	LCE1D
cg15379858	0.81354	0.86603	0.89908	0.859	0.44738	0.38652	0.20364	0.20725	ChGn
cg12356261	0.15839	0.18437	0.28037	0.18188	0.30665	0.20251	0.06254	0.06672	NES
cg06030619	0.0416	0.04785	0.04259	0.04711	0.28109	0.2993	0.05092	0.04124	CORO1A
cg19771589	0.50732	0.48064	0.42114	0.48734	0.40341	0.44251	0.21802	0.16356	ZIM2
cg11822659	0.47411	0.47998	0.5238	0.48554	0.5738	0.56527	0.30458	0.33395	DOK5
cg19615614	0.10142	0.09974	0.0878	0.09867	0.50094	0.49226	0.29422	0.26152	CDK2
cg14272175	0.03305	0.03727	0.03827	0.03594	0.38085	0.44198	0.11794	0.14148	PXK
cg07432969	0.93661	0.93955	0.93917	0.92803	0.32097	0.25073	0.09403	0.08163	GPR35
cg25284492	0.03194	0.03319	0.03885	0.03393	0.70777	0.73793	0.48612	0.46851	H6PD
cg13705707	0.05125	0.05057	0.05012	0.0469	0.79812	0.7225	0.50108	0.55894	PRKAR2B
cg04148458	0.02366	0.02497	0.02671	0.02762	0.35786	0.38072	0.13643	0.11893	FAIM
cg20339650	0.44267	0.49779	0.20543	0.48342	0.42151	0.34016	0.20666	0.18271	IGF2
cg27210447	0.84387	0.84544	0.84317	0.83929	0.75903	0.74478	0.54779	0.52069	CLCNKA
cg23092823	0.89719	0.89508	0.83239	0.88112	0.51594	0.46277	0.28805	0.2778	PODN
cg06005396	0.3242	0.35531	0.26977	0.36673	0.28381	0.26212	0.04484	0.04608	HCN2
cg05050341	0.86702	0.85127	0.84003	0.84201	0.84149	0.85917	0.57289	0.60379	ENG
cg02091100	0.3637	0.2989	0.5839	0.3212	0.56894	0.54523	0.32141	0.33196	GUCA1A
cg14269477	0.61607	0.6672	0.34463	0.62445	0.38378	0.33344	0.14799	0.14701	TRPV5
cg21301440	0.87985	0.88375	0.89588	0.87773	0.48358	0.41048	0.23286	0.24691	CYGB
cg05439368	0.87164	0.85025	0.8821	0.85503	0.38479	0.33762	0.12739	0.1484	RNF36
cg04341084	0.402	0.52429	0.38973	0.5303	0.49967	0.45022	0.29405	0.26356	TPD52
cg13217373	0.15175	0.1766	0.37976	0.1843	0.35647	0.27475	0.10626	0.12053	RPS6KA2
cg17995823	0.12102	0.12354	0.11981	0.12471	0.33884	0.3625	0.10358	0.10291	CTNND1
cg08430598	0.92274	0.91286	0.92492	0.90792	0.50584	0.45134	0.28392	0.26997	CST1
cg12428416	0.87478	0.86335	0.86973	0.85365	0.8306	0.8187	0.5712	0.59507	GJA3
cg11844110	0.07351	0.07576	0.0793	0.08446	0.38618	0.4039	0.17362	0.15075	C1orf132
cg23092086	0.36533	0.36139	0.46771	0.36948	0.35065	0.32769	0.11807	0.11544	CES7
cg00540769	0.53237	0.54058	0.73187	0.50105	0.53904	0.52402	0.26715	0.30391	ACOT12
cg22575540	0.90839	0.89842	0.91411	0.89574	0.74481	0.71861	0.48972	0.5097	TRIM54
cg07039113	0.87116	0.86873	0.76633	0.85523	0.42715	0.3485	0.19266	0.19236	S100A9
cg16232126	0.95134	0.94865	0.94918	0.95122	0.72931	0.67877	0.5016	0.49457	SLC5A7
cg24449371	0.04031	0.03906	0.04652	0.04086	0.44358	0.41767	0.22212	0.20886	CIB2
cg04385519	0.92105	0.91883	0.91525	0.92105	0.46617	0.48432	0.23639	0.23198	ADCY9
cg16442715	0.05401	0.05852	0.07295	0.05906	0.34654	0.31316	0.13809	0.11252	MAP3K7IP1
cg26187237	0.13509	0.12307	0.10675	0.11749	0.47607	0.4102	0.24318	0.24224	IGFBP2
cg11466485	0.87545	0.86684	0.87974	0.85487	0.79316	0.84251	0.52738	0.55956	SARDH
cg15983538	0.46373	0.52303	0.67596	0.51691	0.73833	0.67414	0.4655	0.50491	SEMA4A
cg07504718	0.75497	0.74477	0.71165	0.71685	0.35794	0.25561	0.16985	0.12514	MMP21
cg21265783	0.04506	0.04273	0.10245	0.04863	0.27441	0.24463	0.03849	0.04161	CYLN2
cg06498267	0.77577	0.75824	0.86056	0.72727	0.65329	0.68146	0.46423	0.4205	HCN1
cg26099316	0.59521	0.53595	0.81272	0.53143	0.81283	0.83541	0.58437	0.5801	ITIH3
cg12537796	0.58006	0.67549	0.51302	0.6846	0.7577	0.7329	0.55383	0.52506	ZZZ3
cg26286036	0.02815	0.02656	0.02889	0.03104	0.27326	0.16648	0.04291	0.04078	UBE2L3
cg12603560	0.13036	0.12455	0.13956	0.14967	0.43032	0.42067	0.21463	0.19787	TNKS1BP1
cg15839448	0.36431	0.41328	0.16373	0.43788	0.55561	0.58005	0.29193	0.32317	SFRP1
cg20342105	0.87725	0.85889	0.86378	0.86036	0.66808	0.72119	0.38497	0.43581	BSCL2
cg08896053	0.0506	0.05551	0.04807	0.06115	0.67859	0.71807	0.44196	0.44637	SNTG1
cg09532664	0.79626	0.82273	0.82506	0.79099	0.76957	0.68787	0.57792	0.53736	TAS2R1
cg18374517	0.79201	0.79906	0.77855	0.77345	0.68052	0.67585	0.4614	0.44881	ALPPL2
cg25363445	0.30977	0.4248	0.12668	0.37497	0.43245	0.39738	0.21367	0.20084	ALX4
cg14950072	0.09704	0.12778	0.07762	0.12164	0.67841	0.66314	0.4256	0.44684	LAMA1
cg16584573	0.02598	0.04073	0.03213	0.04618	0.39993	0.32944	0.17835	0.16858	FGF8
cg27409364	0.89283	0.94446	0.91314	0.93184	0.37685	0.345	0.17655	0.14552	KCNC1
cg20065832	0.72517	0.6942	0.67875	0.72034	0.55482	0.52511	0.31739	0.32352	POU3F4
cg14533138	0.67937	0.70727	0.53251	0.67174	0.82639	0.83375	0.61525	0.5955	KRTHA3B
cg22719623	0.91242	0.91246	0.91402	0.90867	0.7343	0.74492	0.52594	0.50347	OPRM1
cg25248094	0.79361	0.80233	0.77094	0.73395	0.4958	0.49596	0.27293	0.26498	SH2D1A
cg09492887	0.06811	0.10648	0.38012	0.10408	0.31389	0.24776	0.08731	0.08318	SLC26A5
cg01556075	0.06335	0.05794	0.06801	0.07174	0.76664	0.72969	0.54936	0.53593	MCEMP1
cg23290344	0.5959	0.63275	0.61492	0.60367	0.49618	0.44407	0.27797	0.26606	NEF3
cg18585306	0.04364	0.04582	0.04675	0.04405	0.52673	0.53054	0.2686	0.29691	TBC1D5
cg21361470	0.1228	0.14183	0.26937	0.15456	0.38113	0.35355	0.16375	0.15168	C6orf117
cg11880010	0.46921	0.52031	0.75738	0.52414	0.41287	0.35224	0.15396	0.18387	KIAA0367
cg20979799	0.36525	0.47773	0.70306	0.47828	0.43369	0.38334	0.22048	0.205	RFXDC1
cg27449489	0.10967	0.17805	0.39688	0.17197	0.34823	0.31544	0.13692	0.11955	FLJ35767
cg17234150	0.39728	0.40572	0.39058	0.42598	0.41153	0.53786	0.17881	0.1831	CACNG3
cg13823136	0.93389	0.94429	0.93109	0.93858	0.86055	0.88891	0.62929	0.63237	ST6GALNAC5
cg13944141	0.49928	0.53346	0.49187	0.4883	0.43434	0.38768	0.20262	0.20618	PRSS2
cg04868764	0.1292	0.15763	0.25655	0.18851	0.70862	0.70194	0.53916	0.48065	SPINT1
cg09599653	0.81367	0.84304	0.84111	0.81216	0.39775	0.32329	0.17506	0.17035	ARL11
cg25242557	0.05486	0.04938	0.07059	0.06073	0.26991	0.31634	0.04577	0.0426	PAX6
cg26502489	0.37863	0.41441	0.43446	0.38448	0.74082	0.74699	0.51562	0.51449	SCN2B
cg13899108	0.86973	0.82979	0.84942	0.85817	0.70418	0.65851	0.46611	0.47786	PDE4C
cg22855405	0.0736	0.08335	0.12762	0.08307	0.37588	0.32539	0.15739	0.14963	TINAGL1
cg03909500	0.74105	0.79694	0.58968	0.77433	0.75458	0.71912	0.47707	0.52834	RLN3R1
cg13998904	0.65772	0.6524	0.5687	0.65449	0.2982	0.25218	0.07455	0.0722	TRIM42
cg20085077	0.48453	0.60726	0.48162	0.58071	0.7926	0.77659	0.59102	0.56683	ARMCX4
cg20802051	0.05827	0.05884	0.06421	0.06253	0.35455	0.31219	0.119	0.12901	AK3L1
cg02515422	0.06635	0.07518	0.13627	0.09297	0.37905	0.32331	0.15441	0.1539	TLR4
cg20951539	0.42718	0.35648	0.59288	0.39812	0.6082	0.58592	0.42832	0.38342	PXT1
cg25997474	0.32552	0.45344	0.59175	0.41341	0.55718	0.52928	0.34435	0.33255	ADH1C
cg17854440	0.88581	0.90335	0.7371	0.8868	0.63896	0.62439	0.43097	0.41469	ENPEP
cg12696750	0.39939	0.39269	0.45385	0.38989	0.72254	0.73316	0.52545	0.49835	DNALI1
cg17041296	0.60278	0.57224	0.75184	0.58959	0.77392	0.65031	0.58079	0.54998	ASB17
cg03522063	0.0589	0.05384	0.0552	0.05808	0.32444	0.27471	0.10462	0.10053	EMX2
cg06836849	0.59975	0.53256	0.24755	0.5467	0.34062	0.42188	0.11853	0.11683	SLC17A8
cg15944856	0.60236	0.55742	0.79279	0.5453	0.81084	0.8113	0.61881	0.58712	UNQ6411
cg18468219	0.109	0.12086	0.23281	0.13688	0.36561	0.30431	0.14687	0.14197	MARVELD3
cg24373760	0.03924	0.04618	0.0716	0.05416	0.36685	0.29087	0.12827	0.14358	LGR5
cg24489237	0.09531	0.11414	0.09332	0.09553	0.27656	0.26469	0.05631	0.05369	PBX1
cg03100146	0.10975	0.11533	0.12668	0.13438	0.59749	0.50413	0.36921	0.37485	SH3BGRL3
cg00448720	0.38221	0.45707	0.63296	0.42744	0.64884	0.66111	0.41705	0.42623	MGC48915
cg17199658	0.43336	0.51152	0.41199	0.52468	0.37254	0.34023	0.16438	0.15039	MGC39715
cg14801726	0.06326	0.08359	0.07479	0.08075	0.43502	0.42007	0.22114	0.2131	SRP68
cg20778669	0.84693	0.82318	0.80799	0.82079	0.72142	0.6641	0.52823	0.49988	MGMT
cg01720228	0.52908	0.57184	0.71164	0.5399	0.71416	0.63182	0.50348	0.49276	FLJ42461
cg20047055	0.54231	0.53611	0.71836	0.52169	0.72607	0.77057	0.50412	0.50475	KLRC1
cg15746187	0.56095	0.59737	0.50068	0.58643	0.60477	0.61757	0.3661	0.38382	FBXO44
cg19453250	0.21935	0.20299	0.42925	0.20954	0.43867	0.43705	0.22637	0.21777	STATIP1
cg06132342	0.81156	0.83284	0.82843	0.81048	0.31482	0.30324	0.0998	0.09395	KRTHB5
cg11160820	0.04974	0.05001	0.07015	0.05823	0.2995	0.20212	0.09064	0.07864	CD58
cg07374637	0.23211	0.22815	0.47565	0.26003	0.49427	0.44845	0.26883	0.27345	KRTAP19-5
cg11258532	0.81411	0.80785	0.86649	0.82371	0.47708	0.42189	0.32013	0.25666	CA7
cg20199333	0.8449	0.86449	0.87771	0.84143	0.86074	0.84566	0.6549	0.64052	F2
cg10569414	0.91664	0.91251	0.93285	0.90411	0.76313	0.79823	0.60969	0.54317	C21orf121
cg20281815	0.96038	0.95828	0.95561	0.95575	0.74098	0.69617	0.53115	0.52173	PSCA
cg14839257	0.08717	0.15373	0.40663	0.18011	0.40921	0.36059	0.19903	0.19027	RPS6KA2
cg12748926	0.02288	0.02589	0.03048	0.02956	0.36205	0.33048	0.17908	0.14358	FLJ36888
cg14696348	0.0281	0.03081	0.03145	0.03108	0.31209	0.32566	0.11592	0.09382	MC1R
cg02668729	0.0205	0.02171	0.02925	0.0247	0.54003	0.53933	0.39817	0.32189	CTPS
cg26586164	0.06259	0.05869	0.07045	0.0634	0.29841	0.26762	0.08356	0.08048	DTNB
cg02539714	0.02682	0.02742	0.03001	0.02698	0.2522	0.20698	0.0375	0.03428	RHOF
cg16351184	0.02232	0.0243	0.0271	0.02419	0.38915	0.30622	0.19126	0.17126	C9orf112
cg09185773	0.07627	0.09517	0.31609	0.10732	0.2993	0.26091	0.09275	0.08146	WASF3
cg04970352	0.36804	0.52664	0.22508	0.51566	0.35803	0.38454	0.14532	0.14071	ALX4
cg05497616	0.02311	0.02477	0.02515	0.02904	0.29505	0.24059	0.0696	0.07774	CAMK4
cg20965815	0.70691	0.71133	0.71854	0.69477	0.39123	0.36443	0.15382	0.17411	DPCR1
cg07850604	0.03823	0.04047	0.06089	0.04032	0.25081	0.28791	0.03246	0.03378	INSM2
cg10241097	0.45597	0.46542	0.37188	0.47148	0.67127	0.66033	0.47104	0.4547	UBL4B
cg03399971	0.89437	0.87449	0.86789	0.8771	0.87766	0.9166	0.65599	0.66136	INHBC
cg00206052	0.57038	0.56281	0.52327	0.53397	0.48049	0.47469	0.28159	0.26419	RP11-529I10.4
cg04961553	0.04718	0.04822	0.0739	0.05197	0.37361	0.38237	0.17678	0.15733	OCIAD2
cg24278423	0.11544	0.10877	0.09678	0.12384	0.31396	0.26774	0.08986	0.0979	FOXA3
cg11403598	0.44024	0.44382	0.42704	0.4529	0.77775	0.77013	0.59737	0.5618	COG8
cg26928972	0.44273	0.47935	0.30373	0.46188	0.55545	0.53442	0.36369	0.34006	CSTA
cg02748539	0.59042	0.6727	0.39238	0.65515	0.36259	0.33732	0.16719	0.14763	SLC9A3
cg17819635	0.65662	0.61359	0.63716	0.65907	0.64153	0.65392	0.43099	0.42685	TCTEX1D1
cg23282771	0.02943	0.03119	0.03712	0.03717	0.37195	0.29341	0.14496	0.15729	ASS
cg14733672	0.02665	0.03125	0.02724	0.02699	0.69252	0.74157	0.5161	0.47816	HMOX1
cg22593486	0.97198	0.9728	0.96987	0.97219	0.68294	0.69187	0.46141	0.46882	OR10H1
cg18963330	0.03133	0.02826	0.03059	0.0321	0.28215	0.23174	0.06723	0.06815	OAF
cg06833562	0.04881	0.0469	0.04293	0.05343	0.504	0.49909	0.3494	0.29005	C1orf181
cg05245515	0.10843	0.1061	0.12819	0.14334	0.78608	0.72269	0.55212	0.57222	SLC39A2
cg09096950	0.07617	0.09365	0.08728	0.09082	0.31351	0.23134	0.10647	0.09974	UBE4A
cg07744166	0.08188	0.0906	0.34103	0.07514	0.28422	0.21387	0.08968	0.07051	WASF3
cg03415518	0.55012	0.59456	0.55315	0.54727	0.35805	0.32814	0.13555	0.14436	NCRMS
cg19840387	0.04507	0.05039	0.05145	0.05308	0.36705	0.33837	0.16016	0.15355	PKP4
cg22767466	0.80026	0.78185	0.71203	0.78716	0.50666	0.46335	0.33026	0.29319	TRIM49
cg23898073	0.39581	0.46245	0.2922	0.46422	0.65065	0.60337	0.4349	0.43736	GFRA1
cg12459502	0.9145	0.91358	0.8881	0.90071	0.41143	0.38194	0.22506	0.1983	BCL2
cg14784653	0.52447	0.48658	0.45354	0.4745	0.7908	0.76133	0.56934	0.57789	C10orf30
cg10356463	0.85885	0.84328	0.83788	0.86144	0.80259	0.78935	0.60016	0.5897	ITIH1
cg06295856	0.76064	0.83766	0.53882	0.8237	0.62579	0.53702	0.42803	0.4129	CALCA
cg26267310	0.88655	0.82853	0.89551	0.83523	0.52248	0.52582	0.34485	0.30963	DHRS10
cg07829804	0.48478	0.5134	0.68124	0.54594	0.71566	0.57944	0.52504	0.50288	OLR1
cg14880655	0.84566	0.84126	0.81092	0.81794	0.89063	0.87405	0.7225	0.67815	MAP1LC3A
cg17496788	0.86249	0.84107	0.82001	0.81637	0.36957	0.44442	0.15561	0.15739	DDR2
cg11801374	0.42261	0.47384	0.45511	0.4467	0.27855	0.21773	0.06205	0.06642	C20orf160
cg06590711	0.13597	0.17475	0.36823	0.17159	0.35755	0.33154	0.18999	0.14543	CPXCR1
cg06818777	0.50059	0.53894	0.53095	0.52572	0.78121	0.7425	0.60329	0.56973	CHAD
cg20050113	0.5803	0.62303	0.27973	0.60499	0.26615	0.14115	0.05264	0.0547	SLC9A2
cg08659539	0.90125	0.88115	0.90365	0.87723	0.78844	0.69498	0.58248	0.57733	ZFYVE19
cg26384034	0.14042	0.21229	0.38031	0.22702	0.33875	0.33189	0.13653	0.12764	C6orf117
cg10173675	0.93193	0.9159	0.91737	0.91935	0.5648	0.51886	0.36574	0.35423	RAB17
cg19987219	0.93213	0.93374	0.73611	0.92696	0.296	0.22698	0.07495	0.08547	FLJ32011
cg20357628	0.20492	0.23974	0.17555	0.25022	0.51729	0.44762	0.31478	0.30729	PHACTR3
cg14580567	0.08358	0.15759	0.07138	0.19295	0.40486	0.33327	0.19452	0.19514	HHIP
cg24068372	0.16102	0.23938	0.08952	0.21063	0.50844	0.51242	0.33269	0.29876	LOC349136
cg01708236	0.073	0.07288	0.07983	0.07677	0.77136	0.66636	0.5668	0.56228	NFKBIE
cg05998244	0.71406	0.73206	0.66547	0.70563	0.70116	0.69587	0.44192	0.49213	LONRF2
cg10281478	0.31507	0.34931	0.53273	0.33072	0.52006	0.49767	0.31914	0.31103	DYNC1I1
cg20714328	0.90665	0.91507	0.88997	0.90753	0.67691	0.6331	0.48766	0.46793	THBS4
cg16524139	0.0419	0.04168	0.04593	0.0514	0.80556	0.80891	0.64299	0.59676	TCF3
cg09014354	0.76619	0.77952	0.76703	0.76424	0.69771	0.67164	0.51926	0.48891	NEUROD4
cg12271671	0.45169	0.4824	0.7273	0.47042	0.68395	0.65557	0.4765	0.47581	FGL2
cg08785922	0.04729	0.04847	0.05075	0.05405	0.62538	0.64288	0.4139	0.41735	NXN
cg16335762	0.91782	0.90028	0.90259	0.90966	0.54125	0.59855	0.31747	0.33344	CMTM3
cg24076884	0.89703	0.89741	0.89734	0.92284	0.29228	0.26444	0.09534	0.08447	PCDHAC2
cg26717786	0.05171	0.05522	0.06438	0.05791	0.3582	0.2723	0.17155	0.1506	FLJ44861
cg04391111	0.61464	0.35008	0.26247	0.33056	0.39931	0.35275	0.19551	0.1919	TP73
cg24237576	0.83367	0.81865	0.85845	0.81672	0.90728	0.92318	0.69083	0.69988	DNASE1L2
cg13847113	0.92804	0.92155	0.90679	0.9096	0.8792	0.87308	0.65639	0.67221	MGC24975
cg21955402	0.03692	0.03539	0.04791	0.03905	0.47474	0.47339	0.24576	0.26781	SMCR7
cg00293409	0.06343	0.07664	0.06667	0.06934	0.33888	0.31946	0.12225	0.13207	LRRC33
cg16807989	0.8912	0.86591	0.86894	0.87031	0.36232	0.31456	0.1907	0.15563	OR1F1
cg14847688	0.54594	0.56851	0.63664	0.57761	0.30551	0.24686	0.07881	0.09929	GPR135
cg10257049	0.4873	0.52199	0.71186	0.51415	0.69548	0.68452	0.47858	0.48964	C5orf4
cg06207804	0.54143	0.56852	0.52474	0.56825	0.6837	0.7013	0.48487	0.47804	ARTN
cg07786760	0.05607	0.0497	0.05692	0.05957	0.762	0.72585	0.55231	0.55665	DCHS2
cg10014190	0.02552	0.0308	0.03034	0.03378	0.37551	0.3747	0.20049	0.17018	KIAA0690
cg05832051	0.46077	0.48315	0.47586	0.53018	0.64819	0.6126	0.45467	0.443	MYADM
cg12343638	0.84172	0.82104	0.81207	0.82085	0.74229	0.7573	0.55594	0.53731	PCDHB12
cg17915429	0.76153	0.72679	0.77383	0.73681	0.39968	0.38015	0.18713	0.195	PGLYRP2
cg00488300	0.94112	0.9358	0.91639	0.94047	0.42512	0.39016	0.20976	0.2205	TPSG1
cg23287547	0.0377	0.04504	0.05323	0.05638	0.28344	0.25823	0.07372	0.07895	MYO5A
cg05473871	0.1609	0.12608	0.2278	0.11432	0.41347	0.3468	0.20842	0.20906	ADAMTSL5
cg25842633	0.2716	0.34364	0.14447	0.36914	0.70127	0.6595	0.4787	0.49725	SCUBE1
cg15227610	0.83703	0.83482	0.81198	0.81159	0.42643	0.26965	0.22605	0.22252	CRYAB
cg03149130	0.17408	0.22542	0.2579	0.24883	0.4326	0.37829	0.18616	0.22906	DIRAS2
cg15202954	0.1048	0.07642	0.1213	0.08099	0.68678	0.63553	0.46981	0.48329	VGCNL1
cg05912121	0.54564	0.54096	0.67153	0.53799	0.74105	0.73371	0.55563	0.53775	TH
cg06682185	0.83627	0.85893	0.70005	0.81189	0.27002	0.18768	0.06999	0.0671	SERPINB5
cg18133966	0.07449	0.08353	0.15587	0.07895	0.72546	0.72643	0.53372	0.52279	PLA2G1B
cg21660392	0.20788	0.27354	0.43892	0.3012	0.42747	0.38744	0.26109	0.22488	ABCA8
cg17177829	0.02463	0.02394	0.02528	0.02797	0.796	0.8414	0.56244	0.59345	ATF5
cg20311730	0.5856	0.64006	0.56928	0.63549	0.63139	0.62351	0.42267	0.42887	NALP10
cg13246269	0.38435	0.37282	0.44405	0.37192	0.87632	0.91484	0.69225	0.67401	AQP7
cg24907852	0.15014	0.12913	0.1389	0.15279	0.86933	0.83591	0.70486	0.66708	ENOSF1
cg06625414	0.0233	0.02501	0.03148	0.02888	0.73959	0.72327	0.54974	0.53755	SLC4A3
cg15133917	0.17897	0.24016	0.44656	0.2439	0.41808	0.36804	0.20723	0.21613	TTN
cg24989962	0.95372	0.95944	0.94912	0.94792	0.96734	0.9728	0.77154	0.76565	PTGDR
cg26590537	0.31584	0.39922	0.76415	0.44565	0.4927	0.40596	0.38188	0.29107	KCNA1
cg11858029	0.28851	0.32874	0.45654	0.3341	0.47245	0.45242	0.29069	0.27115	UBIAD1
cg18294257	0.04724	0.05776	0.05016	0.05873	0.39489	0.35139	0.1877	0.19391	SEC14L3
cg10057065	0.54381	0.51847	0.24764	0.52127	0.79831	0.75346	0.5771	0.59737	C1orf104
cg26489108	0.49985	0.54785	0.49114	0.51822	0.695	0.72896	0.49705	0.49421	DMRT3
cg24133115	0.81012	0.85883	0.85682	0.84049	0.54165	0.52003	0.35836	0.34121	PDE10A
cg20716119	0.28985	0.29085	0.18015	0.31388	0.52265	0.51989	0.34213	0.32229	CDH1
cg11037787	0.85342	0.86494	0.86474	0.86471	0.62025	0.6736	0.41991	0.41991	PLA2G2A
cg19296958	0.89208	0.89843	0.88019	0.88089	0.87453	0.81751	0.73086	0.67425	RB1
cg02947253	0.91997	0.91618	0.92109	0.91539	0.78239	0.69237	0.59354	0.58243	ADORA3
cg10290730	0.83927	0.84113	0.84047	0.83948	0.9387	0.93335	0.74534	0.73887	ATP2B3
cg17348429	0.82587	0.83063	0.7701	0.81441	0.90153	0.9178	0.67227	0.70187	ENPP7
cg22244122	0.06696	0.07865	0.26464	0.07261	0.26499	0.14313	0.06692	0.0655	SURF4
cg06490951	0.95012	0.95548	0.93515	0.94984	0.77551	0.70012	0.60029	0.57618	CETN1
cg05256043	0.27757	0.22457	0.475	0.2481	0.48961	0.5157	0.29099	0.29056	DCT
cg23799276	0.5122	0.49787	0.45119	0.50183	0.89901	0.91534	0.67065	0.70005	NUP210
cg09448880	0.40723	0.38776	0.54062	0.37997	0.67338	0.71745	0.43895	0.47447	PGLYRP3
cg19564877	0.07627	0.13653	0.09666	0.11857	0.34954	0.33283	0.19441	0.15094	NTN1
cg22407504	0.67962	0.64308	0.92718	0.64902	0.64574	0.7089	0.47247	0.44721	MUC5B
cg02788102	0.14463	0.25606	0.11352	0.25738	0.76493	0.71028	0.52703	0.56644	IGSF4
cg24919972	0.10253	0.11598	0.12433	0.12042	0.37653	0.42854	0.17138	0.17812	FYCO1
cg13030582	0.31102	0.31106	0.29026	0.30421	0.58171	0.54491	0.37504	0.38369	MFAP4
cg00247489	0.26179	0.2608	0.32736	0.24327	0.40362	0.35782	0.21448	0.20584	CR2
cg05976074	0.55231	0.58809	0.53835	0.58213	0.60219	0.56174	0.40454	0.40446	SLC7A10
cg27257408	0.85935	0.85642	0.66633	0.8345	0.59046	0.59847	0.34947	0.39275	ACSBG1
cg10087399	0.15407	0.19679	0.12412	0.19154	0.38078	0.39839	0.17458	0.18308	SORT1
cg01718602	0.27131	0.38023	0.20901	0.29502	0.34791	0.3871	0.1216	0.15032	DACH2
cg00983520	0.49035	0.46963	0.70423	0.43564	0.70412	0.72811	0.45955	0.50656	CPT1B
cg02836529	0.83847	0.82926	0.8287	0.81236	0.75044	0.73448	0.50715	0.55291	NEUROD1
cg23621689	0.95375	0.94204	0.95374	0.93681	0.47337	0.5549	0.31825	0.27594	C6orf25
cg01961936	0.89133	0.90004	0.8819	0.88267	0.78011	0.74878	0.56539	0.5827	NXF3
cg04968473	0.44419	0.38754	0.21676	0.43346	0.73483	0.7353	0.50932	0.53743	CYP1A2
cg23901896	0.88591	0.871	0.87398	0.8667	0.67298	0.65394	0.47052	0.47572	ELF3
cg12815916	0.9041	0.89754	0.93305	0.93165	0.23718	0.19278	0.0414	0.04017	PTPN18
cg13669740	0.90757	0.90763	0.89196	0.89888	0.42052	0.39686	0.22119	0.22361	VSIG9
cg26018901	0.44316	0.47438	0.18785	0.48033	0.59695	0.57121	0.37214	0.40011	CORIN
cg11310496	0.90513	0.91028	0.89722	0.90216	0.52397	0.49738	0.33434	0.32716	PNLIPRP2
cg14706739	0.87154	0.87309	0.85617	0.84003	0.82546	0.80354	0.62519	0.62866	EPB49
cg25995212	0.32174	0.36471	0.25099	0.39023	0.57179	0.56304	0.4	0.3752	SCN7A
cg20017995	0.12403	0.11345	0.10871	0.12192	0.38609	0.34179	0.19503	0.18959	SURF5
cg27600136	0.74863	0.73978	0.75739	0.76208	0.27667	0.20999	0.06433	0.08073	RASL11A
cg18468842	0.11557	0.13853	0.28052	0.16229	0.48438	0.48803	0.30446	0.28863	SLC13A3
cg24626923	0.87754	0.86596	0.85719	0.86121	0.72848	0.76448	0.54008	0.53282	PROKR1
cg05200628	0.84134	0.85064	0.80377	0.81123	0.59602	0.57051	0.39724	0.40067	CD48
cg03097995	0.54446	0.58192	0.53072	0.54434	0.42596	0.3669	0.20674	0.23126	TNNI3
cg15910208	0.13652	0.1967	0.0606	0.20084	0.58206	0.60286	0.38205	0.38737	KLK10
cg03608167	0.0883	0.15652	0.132	0.18538	0.57364	0.53467	0.35766	0.37986	CXCR4
cg11058696	0.0469	0.04355	0.06021	0.05452	0.33337	0.30303	0.13642	0.13993	SNRPB2
cg04310824	0.02461	0.02292	0.02419	0.02701	0.54827	0.53004	0.36402	0.35541	SCP2
cg22442090	0.10819	0.13456	0.16802	0.12673	0.34062	0.32189	0.16026	0.14784	GIMAP5
cg13201322	0.63527	0.70192	0.82121	0.68575	0.828	0.79303	0.64222	0.63527	MAGEB1
cg04541293	0.29886	0.2689	0.26417	0.29854	0.42791	0.36838	0.19891	0.23527	PTPRT
cg06435786	0.86751	0.86818	0.87462	0.8738	0.8522	0.82414	0.63879	0.65975	INPP4A
cg19224278	0.49859	0.58662	0.30864	0.55481	0.79136	0.79028	0.58266	0.59908	ALDH1A3
cg10137010	0.03748	0.03842	0.0506	0.03736	0.37718	0.24352	0.20701	0.18494	TRPV3
cg19006008	0.89866	0.89202	0.86856	0.86726	0.75455	0.7326	0.55307	0.56246	F2RL3
cg13526007	0.33306	0.36103	0.35961	0.32268	0.82583	0.85684	0.64402	0.63394	LRFN5
cg01047414	0.04351	0.052	0.04732	0.05299	0.31812	0.28599	0.12048	0.12629	PHYH
cg05684195	0.77224	0.70113	0.7914	0.70233	0.72274	0.69002	0.49439	0.53098	CIDEC
cg03766965	0.538	0.5541	0.69212	0.56042	0.72348	0.6586	0.52334	0.53185	SRCAP
cg08794763	0.89953	0.89233	0.88583	0.87784	0.33195	0.32517	0.17401	0.14042	TLE6
cg16601861	0.29204	0.31292	0.48274	0.30586	0.5175	0.40973	0.3507	0.3261	ALDH1A1
cg04019407	0.66116	0.64431	0.80449	0.6588	0.80715	0.73254	0.64191	0.61639	GIP
cg17714828	0.03895	0.0437	0.03936	0.04904	0.39768	0.3343	0.19248	0.20706	AYTL2
cg15166050	0.93021	0.92415	0.92322	0.92395	0.86423	0.88661	0.65231	0.67397	LCTL
cg10368842	0.09711	0.10714	0.12023	0.12333	0.56456	0.67516	0.37793	0.37443	C10orf81
cg01255591	0.79445	0.83288	0.80224	0.79162	0.59335	0.60298	0.40485	0.40331	R3HDML
cg10608341	0.61788	0.51506	0.78171	0.53323	0.7978	0.739	0.59446	0.60777	HESX1
cg27610561	0.91503	0.89991	0.90831	0.8963	0.35122	0.33839	0.14731	0.16142	SLC2A10
cg25413757	0.0386	0.03295	0.04364	0.03767	0.21954	0.24451	0.03282	0.02994	C1orf75
cg02377083	0.92056	0.91635	0.90445	0.92661	0.45491	0.43433	0.24564	0.26546	CCBP2
cg06454226	0.62785	0.48039	0.76754	0.51192	0.76075	0.77586	0.58111	0.57133	METTL4
cg05976325	0.90208	0.90604	0.89436	0.89219	0.75999	0.68706	0.59032	0.57089	LOC284912
cg09416313	0.37737	0.34848	0.54972	0.35506	0.77024	0.74103	0.5836	0.58151	MATK
cg07097098	0.08271	0.10829	0.13438	0.11104	0.77237	0.75594	0.5712	0.58364	PTPRH
cg22799132	0.828	0.82633	0.83103	0.82316	0.66813	0.6165	0.48196	0.47975	TRPC5
cg20062122	0.81818	0.80923	0.81589	0.80519	0.69809	0.67977	0.52185	0.50977	CLCN5
cg14296147	0.01919	0.0233	0.02275	0.02265	0.25555	0.19338	0.07535	0.06725	CSRP2BP
cg05822100	0.07165	0.07912	0.07722	0.0808	0.85483	0.80506	0.67874	0.66667	CDH6
cg07360076	0.61076	0.65227	0.58266	0.68208	0.31273	0.288	0.127	0.12471	FGFR3
cg23246978	0.15167	0.19346	0.22036	0.25046	0.90423	0.92645	0.73342	0.71625	GPC6
cg12491659	0.49157	0.45761	0.63974	0.48239	0.64747	0.60226	0.4981	0.45962	FLJ33641
cg09450020	0.01966	0.02054	0.02037	0.02027	0.35939	0.27015	0.16012	0.17156	STEAP2
cg17029151	0.14668	0.15218	0.24569	0.19394	0.3858	0.33294	0.20812	0.19797	CHMP4C
cg05248781	0.91313	0.91311	0.88345	0.91469	0.43261	0.42125	0.23817	0.24488	LCE5A
cg17049328	0.87878	0.87045	0.88428	0.87492	0.63897	0.63491	0.43812	0.45126	GHRH
cg07895149	0.18818	0.19564	0.58113	0.21468	0.33378	0.28905	0.13474	0.14609	FAM26B
cg13015534	0.44284	0.46822	0.48305	0.45974	0.31022	0.23043	0.11492	0.12275	ST6GALNAC1
cg09296044	0.03369	0.03534	0.03787	0.03957	0.9014	0.90116	0.72625	0.71421	CCNDBP1
cg00684178	0.18846	0.21981	0.28103	0.21691	0.50299	0.48801	0.3606	0.31608	NEU4
cg14837411	0.03298	0.04343	0.04115	0.03294	0.34417	0.32667	0.13723	0.15743	RAD51C
cg11320084	0.66744	0.69487	0.64917	0.68218	0.32082	0.34665	0.11605	0.13413	RNF2
cg14863484	0.03726	0.04337	0.04457	0.04355	0.75847	0.76156	0.59112	0.57182	GOT2
cg04455759	0.88016	0.89588	0.85771	0.8491	0.82045	0.77706	0.63774	0.63384	SDHD
cg03544320	0.98343	0.98368	0.98317	0.98072	0.8354	0.79772	0.63486	0.64885	CRMP1
cg17518965	0.98024	0.97684	0.97813	0.97174	0.73993	0.74076	0.53596	0.55368	EDG6
cg07658718	0.04728	0.05027	0.05642	0.05378	0.28836	0.28068	0.09875	0.10232	CDK5R1
cg00631230	0.02657	0.03101	0.03688	0.03612	0.44962	0.42851	0.25884	0.26393	VPS33A
cg07292816	0.80068	0.79303	0.5723	0.78939	0.3785	0.38902	0.18179	0.19292	EFCAB3
cg11314271	0.86886	0.8525	0.80781	0.81383	0.49116	0.48388	0.28648	0.30573	RGPD5
cg07092725	0.52786	0.55111	0.68298	0.55796	0.62657	0.55212	0.45254	0.44114	KCNH5
cg07499372	0.94639	0.93838	0.94256	0.93671	0.77131	0.75506	0.56721	0.58599	USP29
cg04599297	0.50187	0.59402	0.81751	0.55042	0.27751	0.25597	0.09094	0.09237	GAD2
cg04005032	0.0408	0.04159	0.04046	0.04654	0.62259	0.67055	0.38691	0.43757	OSBPL10
cg23595927	0.09266	0.09678	0.0917	0.10545	0.81547	0.85332	0.64263	0.63046	MYL5
cg23717696	0.88891	0.89284	0.89057	0.87035	0.58744	0.63921	0.39018	0.40265	ITGB1BP2
cg16222762	0.03956	0.04959	0.05159	0.05949	0.24301	0.16636	0.0616	0.05855	SYT4
cg17029168	0.37355	0.34111	0.17096	0.35553	0.24818	0.22385	0.06661	0.06376	NKX2-2
cg25526759	0.84706	0.8529	0.83319	0.86071	0.83727	0.87708	0.6549	0.65307	GP1BA
cg03543593	0.05812	0.07585	0.08199	0.07377	0.37905	0.44593	0.16869	0.19492	TNXB
cg10795646	0.58205	0.61604	0.75863	0.59032	0.77623	0.78364	0.61117	0.59216	S100A10
cg19580810	0.88398	0.88766	0.87295	0.88546	0.57743	0.55535	0.41388	0.3935	RAB25
cg27431150	0.73795	0.75977	0.66895	0.75841	0.72688	0.75135	0.49047	0.54337	SLIC1
cg00511475	0.24962	0.29275	0.13605	0.29717	0.43083	0.43204	0.25717	0.24748	CDH15
cg15669228	0.16974	0.14729	0.36609	0.15219	0.33087	0.27726	0.16205	0.14756	IFNA8
cg21137707	0.74336	0.78714	0.69126	0.78401	0.64911	0.66105	0.41266	0.46584	PNMA5
cg10187559	0.66241	0.65726	0.67972	0.67433	0.70376	0.7504	0.53246	0.52069	TTYH1
cg02257681	0.03594	0.03791	0.03029	0.03326	0.71052	0.75833	0.49123	0.52751	DDAH2
cg14609458	0.05144	0.04139	0.0464	0.04111	0.31272	0.31912	0.15973	0.1304	PRRG4
cg01722994	0.52745	0.5655	0.31538	0.56515	0.68464	0.65055	0.54445	0.5026	GRIN2A
cg13929328	0.86343	0.91044	0.68836	0.91175	0.52086	0.41729	0.29093	0.33888	FLJ46831
cg21605986	0.02474	0.02555	0.02696	0.02587	0.3117	0.39786	0.1554	0.12978	KIAA1191
cg23771929	0.03862	0.05081	0.09514	0.06221	0.28352	0.24796	0.07738	0.10165	FREQ
cg00061629	0.72755	0.79209	0.63894	0.77265	0.68044	0.66998	0.48781	0.49878	ALX4
cg15431576	0.10108	0.10015	0.11039	0.10543	0.28964	0.27234	0.09642	0.10805	C10orf83
cg00532335	0.10834	0.1299	0.28155	0.13995	0.28256	0.2434	0.11589	0.10119	LGI1
cg25552889	0.88118	0.8684	0.87898	0.88581	0.76486	0.66807	0.61893	0.58352	C3orf40
cg02552572	0.33448	0.39088	0.31907	0.37184	0.73071	0.79806	0.51388	0.54952	MT4
cg08788717	0.44496	0.49154	0.66878	0.52517	0.63614	0.60772	0.42016	0.45503	STK33
cg24816298	0.32302	0.30047	0.44105	0.31688	0.51701	0.44078	0.39178	0.33594	PTH
cg25821963	0.03746	0.03902	0.04368	0.04111	0.25426	0.2359	0.06843	0.07357	ABLIM3
cg22621695	0.14303	0.16503	0.14682	0.14625	0.39147	0.31927	0.19852	0.21099	DYRK2
cg00579393	0.80191	0.7721	0.74784	0.75962	0.43959	0.40898	0.24649	0.25955	REG1B
cg01377911	0.5383	0.54186	0.35835	0.53841	0.52805	0.55381	0.38136	0.34809	NTF5
cg03513163	0.43049	0.45455	0.45023	0.44334	0.44771	0.47581	0.22878	0.2678	PCDHB1
cg16144006	0.95871	0.95693	0.95917	0.9653	0.73587	0.72786	0.52102	0.5562	CT45-2
cg16411152	0.82958	0.82987	0.80389	0.81278	0.73923	0.72902	0.57475	0.55969	ADAM29
cg25636075	0.91743	0.92287	0.91417	0.90465	0.3033	0.2679	0.12485	0.12389	TMEM41A
cg15329467	0.89477	0.86134	0.85902	0.84501	0.8154	0.83596	0.6437	0.63614	CYP19A1
cg14896516	0.54059	0.53241	0.32125	0.5269	0.53037	0.50413	0.34692	0.35115	CRHR2
cg16332577	0.06043	0.07627	0.06004	0.07404	0.35581	0.34848	0.16281	0.17662	C17orf37
cg26465666	0.69029	0.69336	0.66206	0.68304	0.72031	0.60829	0.5385	0.54148	PDE1A
cg27522780	0.38856	0.41001	0.49875	0.40727	0.5407	0.37334	0.38061	0.36209	ACADS
cg04543012	0.35016	0.36914	0.48343	0.37139	0.48062	0.42719	0.29519	0.30208	TFCP2
cg13135180	0.0372	0.04129	0.041	0.03799	0.79016	0.81381	0.59557	0.61183	RPP21
cg23075286	0.61649	0.62147	0.64296	0.61506	0.65043	0.61034	0.47018	0.47217	GALP
cg21509023	0.37392	0.38858	0.30586	0.40865	0.47093	0.47749	0.30098	0.29271	HBA2
cg04109220	0.05554	0.05589	0.10866	0.06792	0.22478	0.18915	0.04536	0.0467	SPAG8
cg19372178	0.73299	0.68457	0.67088	0.67882	0.32519	0.29702	0.17534	0.14714	TMEM16G
cg16480209	0.76782	0.7718	0.87007	0.76362	0.44304	0.48437	0.27264	0.26504	CNGB1
cg10570177	0.06589	0.07324	0.09038	0.07687	0.25523	0.20984	0.0891	0.07726	C9orf7
cg13021384	0.3763	0.36721	0.47837	0.36437	0.36006	0.28011	0.17397	0.18211	SLC27A2
cg13877465	0.03286	0.03474	0.03352	0.04824	0.30709	0.26144	0.10716	0.12915	IGF2BP1
cg13031432	0.02987	0.04416	0.07086	0.04116	0.26571	0.26182	0.09717	0.08792	NDRG4
cg27320127	0.87881	0.92245	0.94305	0.89403	0.42939	0.35552	0.2541	0.25173	KCNK12
cg22324153	0.76295	0.76642	0.74701	0.78644	0.29629	0.2521	0.12928	0.11871	SLC35D2
cg24735489	0.26588	0.20747	0.53298	0.22569	0.93523	0.91245	0.77509	0.75768	CDSN
cg08379517	0.89072	0.88477	0.87277	0.85598	0.7334	0.74673	0.57397	0.55592	LRRC25
cg01920829	0.57952	0.63078	0.63764	0.62032	0.59485	0.57487	0.44399	0.41737	CDK5R2
cg03679305	0.41877	0.41008	0.42235	0.41899	0.42569	0.45481	0.29429	0.2483	SLC2A5
cg17686260	0.9155	0.88337	0.88045	0.8912	0.83975	0.82198	0.66652	0.66241	MGMT
cg25391023	0.10805	0.1267	0.14621	0.12572	0.37668	0.3302	0.2281	0.19935	BTNL2
cg21321735	0.75731	0.79389	0.69344	0.79413	0.53568	0.52449	0.34926	0.3585	KIF1A
cg08474603	0.48452	0.58228	0.66441	0.54964	0.68262	0.59189	0.48085	0.5055	CRP
cg03548857	0.1304	0.131	0.2957	0.14609	0.6973	0.6985	0.50532	0.52022	FFAR2
cg11337780	0.23238	0.27275	0.41431	0.29382	0.45374	0.41775	0.19768	0.27666	ZNF439
cg16536450	0.38587	0.43906	0.32119	0.42264	0.55175	0.51244	0.35057	0.37474	UNQ2541
cg18489440	0.17296	0.1893	0.24036	0.25159	0.38706	0.3768	0.22124	0.21028	KIAA0746
cg07104706	0.15015	0.16606	0.13994	0.17544	0.45083	0.41577	0.25723	0.27417	SLITRK1
cg25856811	0.18718	0.20092	0.11261	0.20582	0.53049	0.5445	0.37188	0.35417	SPRR3
cg20339230	0.31128	0.4365	0.58588	0.45512	0.34761	0.27549	0.20479	0.17151	ST8SIA2
cg17400229	0.03238	0.03368	0.04009	0.03962	0.29958	0.27043	0.12302	0.12359	U2AF1
cg02780849	0.83307	0.86644	0.82036	0.83793	0.72405	0.71861	0.56425	0.54819	GNG4
cg17468997	0.77843	0.79838	0.85691	0.79287	0.8304	0.80038	0.65236	0.65471	NCF1
cg08836024	0.50165	0.54323	0.73529	0.52295	0.71571	0.66738	0.50134	0.54016	RARSL
cg21991396	0.0986	0.11266	0.09647	0.14113	0.55988	0.57365	0.41975	0.38437	CIAS1
cg03312124	0.03278	0.03148	0.0305	0.0323	0.53859	0.56434	0.35896	0.36309	RFFL
cg07749074	0.35332	0.40188	0.47909	0.40615	0.84693	0.75883	0.65531	0.67157	HRG
cg19771482	0.03656	0.04274	0.04554	0.04312	0.28769	0.29218	0.13253	0.11246	BNIP2
cg10054857	0.30417	0.36826	0.15622	0.36805	0.61165	0.53705	0.42249	0.43657	C18orf20
cg07456645	0.19414	0.2328	0.14597	0.24911	0.28609	0.22202	0.13976	0.11112	C19orf30
cg10716163	0.13523	0.20491	0.07876	0.20436	0.23708	0.24746	0.06165	0.0622	MUM1
cg08598221	0.88552	0.90393	0.92368	0.87118	0.87408	0.86113	0.70977	0.69931	SNTB1
cg12763546	0.55367	0.52942	0.75043	0.60363	0.74728	0.7241	0.52285	0.57252	ZNF232
cg14178895	0.76487	0.73501	0.74809	0.75261	0.88546	0.87816	0.67167	0.71084	C6orf105
cg05538432	0.35198	0.34554	0.43885	0.3685	0.89538	0.90843	0.74729	0.72078	C1S
cg09863066	0.42085	0.44343	0.43629	0.42226	0.7267	0.74827	0.56871	0.55234	PVALB
cg16855440	0.27292	0.30156	0.33528	0.26711	0.32302	0.32356	0.13621	0.14874	KLC3
cg20433014	0.02766	0.02577	0.03856	0.03426	0.20494	0.15169	0.02731	0.0308	CYP1A1
cg09061733	0.86853	0.86486	0.85757	0.82812	0.38181	0.33515	0.20044	0.20768	SERPING1
cg16177163	0.08108	0.12257	0.26381	0.12149	0.27165	0.30311	0.09978	0.09757	PTDSS1
cg08623947	0.07418	0.13451	0.07358	0.09756	0.62228	0.59203	0.43989	0.44852	HCK
cg14060828	0.15069	0.1974	0.16173	0.17254	0.77854	0.76166	0.59009	0.60479	TIP39
cg21869055	0.10728	0.17522	0.08693	0.12656	0.37894	0.30025	0.19706	0.20537	KLK10
cg27622610	0.08057	0.12329	0.07781	0.10944	0.42203	0.4491	0.23061	0.24848	OR1G1
cg04078251	0.04305	0.04427	0.0514	0.04892	0.29059	0.25363	0.12391	0.11718	KIF22
cg13221796	0.89252	0.88363	0.84679	0.88175	0.82631	0.83783	0.63845	0.65296	RB1
cg10084993	0.48855	0.48273	0.4338	0.46338	0.49759	0.51611	0.33492	0.32439	SLC9A3R2
cg04172348	0.19055	0.35909	0.13585	0.30368	0.47541	0.3608	0.30651	0.30222	SYN2
cg18839416	0.06025	0.07475	0.07408	0.07261	0.35355	0.34022	0.16774	0.18039	C1orf158
cg06904813	0.07329	0.09463	0.11392	0.10691	0.22451	0.25888	0.05685	0.05167	PNMA6A
cg04490714	0.71793	0.74996	0.91569	0.73865	0.89907	0.91904	0.71823	0.7265	SLC6A2
cg07905963	0.13253	0.13062	0.11408	0.13772	0.84905	0.88299	0.64965	0.67653	CYP2A13
cg18237405	0.29262	0.39804	0.63521	0.33451	0.84284	0.80385	0.69657	0.67054	CPNE5
cg15727249	0.68322	0.67389	0.72928	0.67936	0.3749	0.34982	0.1805	0.20308	APOA4
cg16418163	0.02103	0.02019	0.02133	0.0226	0.7185	0.72067	0.56214	0.54668	ACPL2
cg06305609	0.16486	0.23202	0.32183	0.25159	0.37776	0.26289	0.19352	0.20597	BCNP1
cg18488855	0.3752	0.51923	0.58626	0.48477	0.55057	0.47652	0.39433	0.37905	NOVA1
cg26990660	0.05341	0.0464	0.0606	0.05724	0.25408	0.17203	0.09089	0.08259	RAMP2
cg14419187	0.9524	0.96588	0.96286	0.96297	0.84003	0.81797	0.67596	0.66871	C2orf21
cg18239753	0.91461	0.92693	0.91362	0.90767	0.88886	0.89496	0.72345	0.71759	KHDRBS2
cg04558553	0.54584	0.52286	0.70152	0.54692	0.68309	0.64561	0.52249	0.51194	UGT2B7
cg08307963	0.07394	0.07684	0.0841	0.08251	0.69312	0.72719	0.56185	0.52201	GJA5
cg24243265	0.86179	0.88115	0.85422	0.86433	0.79443	0.82744	0.63106	0.62344	MLZE
cg02017155	0.22227	0.2639	0.16233	0.25882	0.32254	0.32506	0.15311	0.15156	FFAR3
cg09179743	0.28463	0.24992	0.42262	0.25652	0.44546	0.45618	0.27885	0.2745	IFNK
cg05492113	0.75055	0.71504	0.59868	0.74531	0.82607	0.85085	0.62586	0.65511	TUB
cg13688966	0.49206	0.53678	0.56285	0.5273	0.60971	0.67141	0.46887	0.43944	TM4SF4
cg06277277	0.0517	0.05563	0.06191	0.06907	0.84782	0.82747	0.67954	0.67776	NR1I3
cg09214254	0.89949	0.91025	0.63957	0.89541	0.84169	0.85474	0.69792	0.67164	SMOC2
cg21731286	0.87453	0.87432	0.8716	0.86991	0.67796	0.67947	0.47574	0.50799	TAS1R2
cg22737001	0.62229	0.62455	0.33164	0.62301	0.20424	0.1412	0.05982	0.03428	RUNX3
cg17347253	0.78428	0.79975	0.77442	0.74457	0.23916	0.17369	0.08116	0.06937	MEST
cg23113963	0.64968	0.74802	0.54426	0.71075	0.26305	0.17524	0.09675	0.09335	SCNN1B
cg24680602	0.06211	0.09326	0.26843	0.11223	0.25266	0.2134	0.09242	0.08304	ZNF232
cg15674432	0.19559	0.24762	0.46281	0.25553	0.32964	0.28116	0.16896	0.16011	SLC26A8
cg07979577	0.03134	0.03068	0.0304	0.03001	0.26817	0.25327	0.10724	0.09873	PPP2R5A
cg03131527	0.81767	0.75379	0.7698	0.75992	0.65751	0.56264	0.50738	0.48817	BDH
cg13338132	0.93611	0.93395	0.91684	0.94171	0.59272	0.58898	0.42886	0.4234	FAM71C
cg22679120	0.31542	0.29646	0.43271	0.30683	0.45981	0.38572	0.2804	0.29053	SNX8
cg06196379	0.06944	0.08779	0.33483	0.08702	0.25755	0.23451	0.09556	0.08833	TREM1
cg10246520	0.0761	0.10275	0.13748	0.10702	0.38974	0.37933	0.22141	0.22068	OLFM4
cg11946503	0.89774	0.89337	0.88093	0.88414	0.7498	0.73169	0.53458	0.58097	NEUROG1
cg13619915	0.11731	0.22777	0.59485	0.20036	0.79669	0.80941	0.63328	0.6279	SLITRK3
cg16977257	0.04741	0.04746	0.06018	0.06809	0.82386	0.81591	0.66356	0.65546	PRND
cg23756272	0.91182	0.9007	0.90406	0.88335	0.21575	0.19228	0.05059	0.04738	BCL2
cg23913400	0.03095	0.03295	0.03295	0.04571	0.51801	0.49066	0.3626	0.35002	ITGB4
cg16158220	0.22791	0.25068	0.28234	0.26797	0.45688	0.43101	0.32565	0.2893	REGL
cg15542496	0.88425	0.86753	0.8569	0.84505	0.5864	0.5901	0.41805	0.41925	PIP
cg09160477	0.03737	0.05466	0.04843	0.05819	0.30515	0.23259	0.14615	0.13866	SUSD3
cg08124722	0.85932	0.86546	0.85605	0.86875	0.46294	0.46804	0.32479	0.29651	CCL7
cg07236190	0.86965	0.82871	0.59243	0.85141	0.79928	0.78984	0.58566	0.63302	AMDHD1
cg20536369	0.04294	0.04531	0.05518	0.04926	0.39691	0.43745	0.2045	0.23073	TIMM13
cg17993772	0.03744	0.04028	0.03936	0.04414	0.64582	0.63979	0.49152	0.47971	COPA
cg08612871	0.4709	0.46258	0.44688	0.47043	0.34573	0.3132	0.17572	0.18003	GJB5
cg22325703	0.41545	0.46124	0.29945	0.4941	0.39294	0.37529	0.20235	0.22733	GPR83
cg21942082	0.2941	0.34339	0.51539	0.3779	0.68612	0.5832	0.58731	0.52052	ACOT12
cg02679745	0.89132	0.8787	0.87194	0.88519	0.58255	0.5562	0.43136	0.41699	FUT7
cg17783509	0.47925	0.48817	0.4682	0.47195	0.53615	0.53322	0.39729	0.37071	PHOX2B
cg03996822	0.30899	0.30675	0.43335	0.35154	0.4799	0.4353	0.34105	0.31447	RASSF6
cg03484533	0.02492	0.02949	0.08859	0.0293	0.20863	0.17644	0.04488	0.04342	FABP3
cg25148589	0.57083	0.57919	0.60652	0.59902	0.40984	0.39134	0.24677	0.24497	GRIA2
cg06039392	0.72254	0.75124	0.8064	0.72564	0.27743	0.20897	0.11166	0.11258	MTNR1A
cg12457773	0.59663	0.66863	0.88553	0.63464	0.53933	0.6139	0.40365	0.37477	VMP
cg23629496	0.80651	0.84643	0.80643	0.81206	0.38467	0.3201	0.23819	0.2209	C20orf75
cg19332710	0.45551	0.61985	0.7503	0.59942	0.63732	0.68471	0.48568	0.4737	RIMS4
cg11029501	0.01618	0.02356	0.02369	0.01968	0.77254	0.79764	0.61606	0.60903	TARBP1
cg02061229	0.78747	0.7552	0.52714	0.699	0.65817	0.71032	0.51831	0.49477	MMP10
cg11504739	0.8303	0.83217	0.84445	0.83115	0.89286	0.89841	0.72813	0.72951	SCGB1A1
cg25817752	0.04075	0.04295	0.04524	0.04568	0.21044	0.19106	0.05472	0.04709	PDIK1L
cg27442349	0.64613	0.70913	0.81597	0.67704	0.81212	0.8558	0.62678	0.64878	NFKBIB
cg00280894	0.06877	0.0747	0.07577	0.09147	0.78839	0.77187	0.64327	0.62512	NXF2
cg20353465	0.49976	0.50612	0.63129	0.51	0.63923	0.62744	0.53841	0.47631	ABHD1
cg06191076	0.40286	0.44552	0.4041	0.44183	0.73193	0.72357	0.56216	0.56936	DIRAS3
cg17612991	0.07876	0.0857	0.09036	0.10472	0.87339	0.88977	0.73627	0.71087	C3
cg15817236	0.1512	0.13662	0.06705	0.18754	0.21388	0.23837	0.04909	0.05143	ALX4
cg09056317	0.13929	0.1741	0.26054	0.14771	0.27577	0.29215	0.1351	0.11334	POLR2I
cg11226328	0.03542	0.0393	0.04635	0.04262	0.30279	0.2822	0.14728	0.14042	EPB41
cg17833578	0.19406	0.17078	0.15672	0.18086	0.59681	0.65108	0.4099	0.43482	LRRC21
cg17044311	0.83721	0.80158	0.79279	0.76932	0.75893	0.70688	0.62764	0.5975	ABCC2
cg06550629	0.44228	0.51242	0.77581	0.4923	0.49838	0.50908	0.29651	0.33695	GPR133
cg06100324	0.88743	0.8227	0.86337	0.82157	0.2454	0.23088	0.08174	0.08398	MSLN
cg22505977	0.21824	0.25198	0.23671	0.24033	0.27306	0.24677	0.10656	0.11168	SLC36A2
cg22392666	0.12691	0.22336	0.07558	0.20623	0.79094	0.80101	0.57364	0.62963	FXYD7
cg03890877	0.02511	0.02728	0.03017	0.03346	0.71426	0.68808	0.52873	0.55308	PTK9L
cg18938204	0.16383	0.22037	0.11207	0.24508	0.43997	0.42446	0.25472	0.27898	EMILIN3
cg18199266	0.6969	0.6986	0.69532	0.68554	0.81537	0.86633	0.67303	0.65439	CLEC4F
cg14338062	0.78471	0.68985	0.73937	0.69182	0.35429	0.36174	0.21007	0.19335	ARHGAP9
cg25465406	0.72773	0.68953	0.80543	0.68829	0.9107	0.9282	0.71225	0.74981	GUCY2D
cg14666892	0.02685	0.02913	0.03228	0.03445	0.34189	0.29933	0.15272	0.18102	BAK1
cg11564670	0.8378	0.80661	0.83354	0.79745	0.44373	0.42117	0.31414	0.28294	MC2R
cg27379587	0.22516	0.25337	0.20405	0.23394	0.70051	0.68691	0.53469	0.53994	NMB
cg16194715	0.71456	0.69084	0.81002	0.69398	0.52297	0.5413	0.39228	0.36241	SMAD9
cg02205962	0.03051	0.03212	0.03426	0.04008	0.26946	0.24286	0.09499	0.10895	BCAP31
cg20022122	0.90145	0.87463	0.90807	0.87911	0.26962	0.26002	0.11568	0.10915	GCKR
cg14911395	0.11619	0.20282	0.04102	0.18029	0.22574	0.16509	0.05446	0.0653	SEMA3B
cg03886110	0.92519	0.92923	0.92782	0.92613	0.65187	0.73617	0.53843	0.4915	PECAM1
cg05619712	0.81688	0.82125	0.81367	0.78653	0.73256	0.72765	0.54642	0.57232	CRYGC
cg12738197	0.0397	0.04629	0.04961	0.04684	0.28722	0.27893	0.11822	0.12703	ZNF572
cg02491878	0.47571	0.50437	0.51084	0.48333	0.73585	0.75684	0.54803	0.57584	ATP6V0A4
cg05158615	0.9524	0.94983	0.96439	0.94667	0.88813	0.90858	0.72714	0.72818	NPY
cg04481779	0.07599	0.10999	0.11628	0.09811	0.73678	0.75342	0.55837	0.57689	IL20RA
cg23057732	0.05963	0.06805	0.07256	0.0784	0.22497	0.20707	0.06158	0.0652	C3orf39
cg22012981	0.93436	0.93631	0.94473	0.93211	0.89175	0.86284	0.7138	0.73213	ACOX2
cg21391660	0.09748	0.10472	0.10898	0.11659	0.67788	0.69075	0.51246	0.51862	LLGL2
cg16000832	0.02716	0.02408	0.02739	0.03489	0.70719	0.69561	0.50186	0.54798	RCBTB2
cg03960217	0.32383	0.36033	0.34222	0.35301	0.73375	0.72933	0.6006	0.57477	LCE2C
cg09440340	0.71269	0.78193	0.89032	0.75276	0.89204	0.89719	0.68788	0.73325	C1orf161
cg25033993	0.36539	0.37593	0.45316	0.38454	0.78605	0.78071	0.63542	0.62727	STX1B2
cg17657618	0.61163	0.61906	0.25568	0.59547	0.88045	0.86782	0.73489	0.72213	FLJ43806
cg15310873	0.97159	0.9683	0.95994	0.96844	0.87474	0.8342	0.69665	0.71656	C20orf85
cg22545356	0.87396	0.87844	0.81824	0.87515	0.85601	0.87337	0.68906	0.69804	MMRN2
cg12997958	0.05417	0.06857	0.05771	0.06434	0.24623	0.25504	0.0937	0.08833	FLII
cg18174542	0.16355	0.17586	0.58912	0.19525	0.89404	0.93318	0.77195	0.73633	CSDC2
cg16456919	0.85908	0.84533	0.82875	0.83242	0.33299	0.38052	0.16393	0.17545	LRRN5
cg26466858	0.76205	0.76736	0.62465	0.77314	0.57424	0.52	0.45382	0.41687	LCE3A
cg01309152	0.76231	0.7057	0.73823	0.72618	0.37502	0.37711	0.24682	0.21774	PCP4
cg21347412	0.87337	0.85675	0.86325	0.8537	0.41056	0.46042	0.26146	0.25369	STAP2
cg16301617	0.53274	0.53214	0.36011	0.52923	0.32971	0.40249	0.17251	0.17302	TMC6
cg21028326	0.03087	0.03641	0.03563	0.04171	0.57572	0.57115	0.43176	0.41911	TUBGCP6
cg11058932	0.80952	0.80433	0.80979	0.7966	0.4633	0.52709	0.28754	0.30682	TSGA13
cg15158783	0.49388	0.54319	0.59292	0.54061	0.54695	0.53213	0.40685	0.39071	PF4
cg12757684	0.67498	0.6701	0.63134	0.66988	0.87779	0.86264	0.72156	0.72157	PLAGL1
cg20025970	0.27619	0.34063	0.45148	0.39923	0.48283	0.3464	0.32211	0.3269	ABCC9
cg03086857	0.57684	0.54156	0.32312	0.55049	0.37383	0.38935	0.21459	0.21792	EDNRB
cg16530429	0.52293	0.53506	0.32334	0.52191	0.24981	0.21622	0.09374	0.09395	LIN28
cg27056119	0.03503	0.03643	0.03915	0.04099	0.39957	0.35288	0.2535	0.24411	SERPINB1
cg13882267	0.05627	0.06837	0.05477	0.06413	0.58057	0.56007	0.39669	0.42546	ITGA9
cg00698688	0.27615	0.36186	0.45207	0.39101	0.57333	0.53707	0.39332	0.41824	SULT2B1
cg03664992	0.40134	0.35629	0.13513	0.38494	0.3013	0.27764	0.15699	0.14627	BMP8A
cg25098401	0.56906	0.52212	0.34637	0.53497	0.70337	0.62396	0.53907	0.54851	LCE2B
cg13496736	0.09799	0.13079	0.05077	0.13273	0.21183	0.18298	0.05037	0.05723	OVOL1
cg13921352	0.75065	0.7814	0.45995	0.79469	0.71001	0.59925	0.57647	0.55542	FAM19A4
cg22903370	0.09848	0.12901	0.13966	0.15866	0.15445	0.12885	0.17314		SSR4
cg04402875	0.07382	0.11915	0.11691	0.09414	0.2671	0.19962	0.11787	0.11266	RET
cg20739508	0.62554	0.61429	0.58984	0.57361	0.45158	0.40049	0.3072	0.29766	ARHGEF6
cg05731779	0.88924	0.88498	0.84247	0.87797	0.83139	0.8475	0.66547	0.67772	MGC13034
cg05209917	0.88545	0.88655	0.86216	0.86041	0.29361	0.30244	0.12756	0.14034	CNTN6
cg05568762	0.02665	0.02679	0.03001	0.02877	0.20698	0.23473	0.05654	0.05392	MLR1
cg19366178	0.85973	0.85358	0.82619	0.84167	0.76077	0.74735	0.6223	0.60772	GNB5
cg15188688	0.14648	0.17805	0.41071	0.21081	0.32926	0.42693	0.15429	0.17623	CDC45L
cg09885086	0.0602	0.05383	0.07865	0.0628	0.24781	0.20473	0.113	0.09481	GCNT1
cg19970051	0.40737	0.38972	0.33908	0.38864	0.45692	0.44485	0.30068	0.30401	HBA1
cg26555310	0.89248	0.88361	0.86827	0.85977	0.5292	0.50945	0.37676	0.37639	RPE65
cg17815841	0.02164	0.02344	0.02633	0.02422	0.42195	0.3842	0.27033	0.26948	SCC-112
cg17498321	0.10541	0.16787	0.06422	0.13127	0.84363	0.75839	0.74213	0.69124	NOTCH3
cg13833831	0.5763	0.57612	0.77888	0.56713	0.5176	0.46079	0.36381	0.36524	MATK
cg23097006	0.14986	0.15402	0.20278	0.18125	0.89417	0.91183	0.73052	0.74184	VSX1
cg15589156	0.02745	0.02856	0.03586	0.03179	0.72916	0.70611	0.57827	0.57694	RAB3IL1
cg19250907	0.49162	0.48114	0.70579	0.45291	0.23613	0.23513	0.09666	0.08393	CPA6
cg22467534	0.09611	0.13212	0.67464	0.13086	0.63816	0.60799	0.49116	0.48601	UNC13D
cg03573747	0.83122	0.79808	0.82234	0.80337	0.46551	0.45987	0.29106	0.31344	ADIPOQ
cg02609880	0.08082	0.08601	0.15048	0.10232	0.3203	0.31591	0.16367	0.16841	BCAN
cg13149307	0.07879	0.11808	0.10223	0.10184	0.67038	0.69352	0.54694	0.51858	PLXDC2
cg06367117	0.36676	0.37397	0.52409	0.38041	0.25451	0.22614	0.09208	0.10277	ALDOC
cg08739282	0.05542	0.05358	0.19066	0.05235	0.2012	0.19258	0.05063	0.04962	DHX15
cg05985767	0.61164	0.43064	0.6441	0.42453	0.65111	0.6376	0.5	0.49984	ANPEP
cg26162582	0.71397	0.76296	0.64132	0.79298	0.80134	0.82077	0.56623	0.65024	KCNA6
cg09457245	0.16881	0.1782	0.20712	0.17151	0.74969	0.74424	0.58566	0.5986	ZNF385
cg13633026	0.20929	0.19929	0.35989	0.2087	0.39342	0.3635	0.2328	0.24235	MS4A8B
cg00415494	0.8706	0.88402	0.8557	0.87486	0.48951	0.51929	0.34246	0.33855	MAGEA2B
cg11822932	0.86758	0.86524	0.84595	0.85853	0.81777	0.7763	0.71355	0.66685	LMO2
cg27546237	0.13052	0.17534	0.26164	0.16341	0.289	0.26152	0.16952	0.13811	COL4A1
cg11933267	0.59441	0.53977	0.52801	0.53456	0.48828	0.48879	0.34968	0.33746	PLA2G2F
cg01337047	0.61852	0.59964	0.64867	0.59806	0.70717	0.68456	0.59857	0.55652	DSG1
cg24939733	0.85103	0.85896	0.84581	0.84408	0.50249	0.41336	0.33511	0.35197	FLJ38159
cg16879596	0.79637	0.76507	0.71901	0.78675	0.22993	0.1957	0.09497	0.07963	CYP3A5
cg21264055	0.06997	0.06274	0.10082	0.07338	0.34873	0.37629	0.19998	0.19851	PRR3
cg05342835	0.88405	0.8673	0.89047	0.83543	0.21249	0.29309	0.06241	0.06246	SYNC1
cg06526829	0.38651	0.46086	0.12358	0.48106	0.78711	0.73694	0.64048	0.6371	KCND1
cg21269934	0.46257	0.50343	0.43476	0.48713	0.22654	0.22127	0.08785	0.0766	FLJ37478
cg18328334	0.85521	0.8632	0.84649	0.87718	0.64276	0.58748	0.50199	0.49286	TNS1
cg25359581	0.03889	0.045	0.04537	0.04233	0.30665	0.35392	0.16968	0.15696	DYNLT3
cg07845390	0.03968	0.04327	0.046	0.04717	0.24823	0.28965	0.11742	0.09861	KCNT2
cg21478222	0.03822	0.04122	0.0481	0.04858	0.70054	0.68459	0.56855	0.55098	ELK4
cg25151806	0.85408	0.8609	0.82237	0.83189	0.32019	0.29821	0.17334	0.17063	ELOVL2
cg03037331	0.02583	0.02865	0.02854	0.03018	0.42846	0.33195	0.28755	0.27895	DEGS1
cg09636671	0.91481	0.88884	0.91968	0.8875	0.8144	0.79207	0.66791	0.66506	LMOD1
cg04632683	0.783	0.75666	0.72479	0.78332	0.75162	0.76935	0.55855	0.60256	TFPT
cg07181881	0.28832	0.36105	0.46616	0.38755	0.46032	0.51	0.34576	0.31128	KLHL23
cg21550483	0.87886	0.85647	0.86084	0.85507	0.24788	0.23481	0.12189	0.099	CLEC10A
cg01352108	0.77138	0.7424	0.83017	0.73782	0.81717	0.84813	0.65944	0.66831	KCNK4
cg05382123	0.63106	0.67146	0.66087	0.66362	0.31233	0.34955	0.16418	0.16355	CSMD2
cg00136477	0.51401	0.51898	0.35634	0.53728	0.23671	0.20522	0.09633	0.08797	C1QC
cg12530080	0.45036	0.47617	0.72995	0.48852	0.66249	0.70484	0.5553	0.51418	PMCHL1
cg14501253	0.65895	0.73245	0.85562	0.70575	0.85411	0.81879	0.68053	0.70592	FLJ36980
cg16342780	0.92522	0.92396	0.92403	0.91167	0.6783	0.63599	0.55959	0.53015	PLXNB3
cg18668753	0.85672	0.83789	0.82088	0.82166	0.6185	0.61446	0.4685	0.47042	PEG3
cg07425555	0.34997	0.2642	0.49441	0.31038	0.4664	0.5516	0.32509	0.31842	FLJ23447
cg16499669	0.7765	0.74983	0.74367	0.76469	0.72097	0.73957	0.56867	0.57302	PEPP-2
cg14143055	0.72019	0.71869	0.72953	0.7154	0.71153	0.63958	0.53871	0.56358	ADAMDEC1
cg08136806	0.15523	0.1658	0.1975	0.18649	0.61281	0.62032	0.46291	0.46501	KRT6E
cg24229819	0.02268	0.02454	0.02921	0.02913	0.45869	0.49743	0.35024	0.31102	DUSP3
cg24875415	0.88072	0.87606	0.88623	0.86355	0.78129	0.73625	0.62611	0.63365	CST4
cg12360886	0.88917	0.89361	0.88306	0.87025	0.86212	0.89873	0.70653	0.71453	GSDML
cg13781408	0.03103	0.04896	0.10197	0.04465	0.52889	0.58031	0.36285	0.38155	AATK
cg27096144	0.5717	0.63434	0.58863	0.59288	0.64857	0.54073	0.48998	0.50159	MSX2
cg08077345	0.8847	0.88738	0.86493	0.88304	0.3332	0.34115	0.20033	0.18623	PLEKHA4
cg09632136	0.1502	0.18325	0.22825	0.1703	0.63984	0.64904	0.45165	0.4929	NNMT
cg14817143	0.04935	0.05181	0.05847	0.05654	0.20805	0.1359	0.06874	0.06128	TTPA
cg04584523	0.89333	0.8849	0.88973	0.86957	0.41496	0.35777	0.25277	0.26825	ELA3B
cg24975564	0.04239	0.04516	0.05156	0.04387	0.20077	0.12303	0.04378	0.05406	PDE3A
cg20291049	0.87508	0.89616	0.90932	0.8876	0.63473	0.62012	0.50393	0.48803	POU3F3
cg22783258	0.81826	0.79319	0.78854	0.79373	0.72389	0.60203	0.5921	0.57723	LMO7
cg08016363	0.20299	0.23406	0.38911	0.21898	0.36517	0.36421	0.2424	0.21858	TMEM11
cg26717133	0.51057	0.49623	0.47313	0.5002	0.26245	0.27021	0.11788	0.11592	PCDH21
cg09794131	0.32083	0.34041	0.40253	0.33715	0.23926	0.21076	0.09165	0.09273	HYDIN
cg16142218	0.71496	0.58286	0.80546	0.53088	0.79935	0.81998	0.65942	0.65322	CHMP7
cg13067215	0.06838	0.07435	0.06386	0.07247	0.323	0.33116	0.20126	0.17694	CGI-38
cg18908499	0.84853	0.83574	0.8249	0.83376	0.74134	0.76631	0.58506	0.59535	C1orf150
cg16293105	0.07391	0.13367	0.09664	0.12254	0.6431	0.5944	0.49597	0.49739	SIGLEC6
cg20430101	0.75379	0.74205	0.75928	0.73937	0.67471	0.6584	0.51762	0.52911	RBM10
cg09299388	0.8547	0.82341	0.83628	0.81061	0.77374	0.73425	0.57943	0.62824	PGK2
cg06465926	0.05925	0.0661	0.07555	0.07373	0.51178	0.54957	0.36446	0.36648	PPP2R3A
cg09250703	0.06688	0.06786	0.23994	0.08152	0.20413	0.11991	0.05346	0.05886	PIR
cg23154272	0.68186	0.68078	0.84263	0.6829	0.84213	0.85696	0.67421	0.69687	LENEP
cg18618334	0.15472	0.25245	0.31443	0.26066	0.71396	0.71968	0.61165	0.56873	CXCL12
cg04548378	0.07528	0.08601	0.09127	0.08697	0.64873	0.66526	0.68947	0.50355	CDKN1C
cg26672426	0.02687	0.03277	0.03455	0.04462	0.71782	0.71185	0.57783	0.57266	PTGES
cg24735937	0.71025	0.7153	0.81242	0.64873	0.81723	0.86094	0.68516	0.67235	CLTB
cg02738086	0.5498	0.54367	0.66725	0.54536	0.68443	0.64898	0.50951	0.53972	POLR3H
cg07874520	0.8709	0.86485	0.84658	0.86715	0.78646	0.83985	0.64212	0.64184	THEM5
cg06165395	0.58291	0.63388	0.7696	0.61884	0.84096	0.87982	0.65276	0.69682	GRIK3
cg12071544	0.04301	0.05061	0.0489	0.05323	0.87482	0.91504	0.72699	0.7307	SLITL2
cg25710140	0.79912	0.82186	0.79112	0.77792	0.58289	0.61237	0.40993	0.43879	MID1
cg04808672	0.03146	0.03374	0.03497	0.03628	0.47013	0.47983	0.35216	0.32612	SMURF2
cg16119128	0.04647	0.04008	0.04818	0.04619	0.52377	0.55919	0.35699	0.3803	FLJ43339
cg12620111	0.03385	0.03518	0.03626	0.0387	0.25447	0.22483	0.08998	0.11134	ZNF70
cg16415058	0.51821	0.57116	0.73285	0.55948	0.69391	0.62761	0.55112	0.55079	SORCS1
cg22189286	0.14731	0.17478	0.24063	0.1783	0.26721	0.30109	0.13177	0.12424	HSPB8
cg10468369	0.0347	0.03883	0.04109	0.04279	0.60812	0.60186	0.46503	0.4652	DDX19B
cg14201417	0.71134	0.80904	0.81984	0.83137	0.60794	0.57793	0.47226	0.46508	ADAMTSL2
cg20795913	0.37994	0.35081	0.46101	0.34403	0.17313	0.17262	0.0268	0.03036	MLX
cg05058973	0.54062	0.51842	0.65385	0.50999	0.6696	0.61201	0.53727	0.52683	GHRHR
cg23534142	0.75792	0.74565	0.84914	0.72153	0.85393	0.88981	0.73452	0.71128	ATF3
cg07896225	0.02331	0.02363	0.02176	0.027	0.19447	0.1611	0.05091	0.05184	BCL7C
cg15975283	0.61881	0.53761	0.6681	0.53147	0.68013	0.72544	0.52681	0.53752	SLC9A11
cg13782134	0.87354	0.86894	0.88141	0.84894	0.21611	0.16298	0.06385	0.07373	UNQ2446
cg22563182	0.0314	0.03435	0.03353	0.03865	0.21843	0.20064	0.06341	0.07618	QIL1
cg24866437	0.81371	0.79023	0.71021	0.77724	0.74564	0.68658	0.63104	0.60358	ALPK1
cg15149098	0.415	0.44538	0.60731	0.46461	0.42354	0.4589	0.26522	0.28184	SULT2B1
cg07526675	0.8682	0.8684	0.83813	0.84302	0.24074	0.18717	0.07741	0.09938	PCSK1N
cg00393585	0.24086	0.46823	0.52284	0.43962	0.44305	0.47785	0.27458	0.30176	FLJ31659
cg20380069	0.14111	0.26886	0.05525	0.28689	0.70588	0.72097	0.5805	0.56459	MSI1
cg09558850	0.85248	0.8219	0.84529	0.83191	0.34363	0.32541	0.1878	0.20249	TFPI2
cg19144013	0.0725	0.07327	0.27402	0.08341	0.20431	0.13251	0.0645	0.06322	PIR
cg19534945	0.88613	0.89597	0.90242	0.87697	0.74696	0.7857	0.61767	0.60602	LCN12
cg25168545	0.08776	0.1087	0.0992	0.10861	0.74977	0.74617	0.6369	0.609	GIMAP1
cg14961385	0.05404	0.0497	0.049	0.05527	0.87563	0.87739	0.72921	0.73511	SPAG4
cg06570843	0.77276	0.73812	0.72686	0.71007	0.6627	0.63861	0.55464	0.5223	FABP2
cg26333641	0.72195	0.75523	0.82524	0.74634	0.83404	0.71674	0.71749	0.69369	IL22
cg25583174	0.04041	0.04343	0.05001	0.04333	0.33919	0.35235	0.21737	0.19885	FGF2
cg08675585	0.13067	0.14512	0.16365	0.1464	0.24673	0.20773	0.10685	0.10641	C14orf166B
cg22665276	0.05201	0.06037	0.06034	0.06953	0.43161	0.39154	0.30602	0.29143	ZNF85
cg07246225	0.09735	0.10475	0.09797	0.09871	0.34399	0.36704	0.20146	0.20445	ZFHX1B
cg13904968	0.58021	0.61287	0.51478	0.60493	0.3901	0.35571	0.25788	0.2506	PCK1
cg24030449	0.33117	0.43585	0.15892	0.39772	0.25134	0.22039	0.13308	0.11211	FGF20
cg10848367	0.07552	0.09031	0.08342	0.08922	0.19695	0.14164	0.05173	0.05784	SCGB1D2
cg11271605	0.30039	0.39925	0.11857	0.40154	0.68997	0.69756	0.57131	0.55104	STEAP4
cg03811478	0.52338	0.51569	0.53485	0.51448	0.701	0.66042	0.5691	0.5621	SOX14
cg11037424	0.02735	0.03305	0.03632	0.0376	0.20479	0.17924	0.07241	0.06595	C20orf14
cg14062083	0.28769	0.3424	0.41289	0.31358	0.44658	0.49711	0.29609	0.30779	KRTAP13-4
cg22298088	0.88529	0.88264	0.84343	0.85861	0.82528	0.64229	0.68057	0.68659	NNAT
cg02992632	0.69336	0.69549	0.54967	0.67917	0.91261	0.94342	0.78139	0.77395	FGF12
cg19176447	0.10035	0.09987	0.12948	0.12705	0.37601	0.40896	0.22732	0.2375	AKAP2
cg15583072	0.19458	0.22571	0.36622	0.22548	0.36136	0.39207	0.2472	0.22293	IAPP
cg01804429	0.16935	0.21785	0.34905	0.19544	0.31766	0.31329	0.19509	0.1793	YTHDC1
cg05333568	0.18921	0.22773	0.11555	0.24804	0.30102	0.18645	0.14954	0.16275	C1orf65
cg14989191	0.09499	0.0877	0.09281	0.09025	0.4002	0.29021	0.27501	0.26216	ASPHD1
cg18979491	0.06706	0.06957	0.08773	0.09326	0.70514	0.74345	0.57326	0.56716	LBP
cg14387505	0.15413	0.14056	0.15227	0.15378	0.22954	0.32491	0.09193	0.09175	ERAF
cg19306866	0.31729	0.37229	0.48056	0.35158	0.45211	0.43169	0.38223	0.3146	KRTAP6-2
cg03156547	0.61692	0.61705	0.5157	0.59632	0.53135	0.53844	0.37399	0.394	CDH24
cg27226618	0.29267	0.39659	0.51904	0.34724	0.46774	0.46406	0.30539	0.3304	ACP1
cg18738906	0.96524	0.96713	0.96611	0.96483	0.48298	0.43628	0.35043	0.34569	SCNN1A
cg22879289	0.25996	0.2957	0.36102	0.33272	0.54152	0.53367	0.40718	0.40433	NID1
cg07790638	0.73116	0.68819	0.8014	0.67289	0.82597	0.79427	0.65031	0.68883	LOC91431
cg17793621	0.55811	0.6039	0.39886	0.55632	0.86415	0.88101	0.73462	0.72713	ATP10A
cg15187606	0.88626	0.89334	0.87781	0.87725	0.75451	0.81575	0.61007	0.61788	PDZK1IP1
cg10003443	0.80645	0.80817	0.84103	0.81099	0.53861	0.5477	0.39251	0.40199	FOXA2
cg12453288	0.06015	0.06411	0.0715	0.06634	0.22473	0.21099	0.11807	0.08863	FLJ25143
cg25107903	0.44938	0.44742	0.4322	0.41514	0.36555	0.35058	0.22849	0.22956	SPAG11
cg03417317	0.04716	0.05533	0.06593	0.051	0.50743	0.57881	0.38575	0.37147	C10orf77
cg01646665	0.07201	0.10744	0.08635	0.11379	0.27823	0.21911	0.13607	0.14234	TMEM79
cg26514492	0.53054	0.55664	0.58877	0.53436	0.63642	0.65845	0.5138	0.50062	GPR132
cg23349790	0.86048	0.92029	0.87117	0.92233	0.89292	0.90794	0.75437	0.75713	IGSF21
cg11845202	0.87159	0.88714	0.87252	0.88932	0.47784	0.43729	0.3585	0.34207	K5B
cg13150596	0.03049	0.03759	0.03185	0.03018	0.28268	0.26821	0.14659	0.14699	GIPC1
cg25593948	0.78132	0.75252	0.7541	0.75666	0.73645	0.66923	0.56357	0.60086	TFAP2B
cg20953047	0.8934	0.90037	0.88766	0.89924	0.62282	0.59992	0.4391	0.48724	PIGR
cg15798153	0.47307	0.50436	0.51387	0.49546	0.65662	0.57298	0.48068	0.5211	PFTK1
cg08700651	0.22615	0.31118	0.20913	0.27384	0.42016	0.42629	0.27116	0.28467	IL28RA
cg17376813	0.91619	0.91561	0.91372	0.91695	0.8759	0.86771	0.74156	0.74059	C19orf21
cg12858460	0.06281	0.06473	0.05738	0.06663	0.49595	0.50403	0.41073	0.36073	EOMES
cg10202457	0.3513	0.3751	0.39417	0.40097	0.34727	0.33599	0.22001	0.21208	NMNAT2
cg20835282	0.61949	0.75757	0.68173	0.72667	0.37413	0.40763	0.24756	0.239	C3orf62
cg21006686	0.86731	0.85508	0.56018	0.85585	0.43115	0.42127	0.22412	0.29602	NOS1
cg01965939	0.04513	0.04065	0.07174	0.04613	0.37092	0.3756	0.24757	0.23631	SH3TC2
cg22573917	0.08095	0.09781	0.05577	0.09186	0.38053	0.3654	0.24307	0.24599	WNT1
cg09245073	0.0794	0.09603	0.12421	0.1217	0.71521	0.73157	0.58615	0.58068	ASGR1
cg25946952	0.09928	0.10988	0.10705	0.11711	0.66853	0.65133	0.51144	0.53411	KIAA0773
cg18542098	0.88322	0.87955	0.93679	0.85118	0.59615	0.54122	0.492	0.46188	FLJ36445
cg10575735	0.52664	0.52384	0.64317	0.51075	0.57244	0.57643	0.44562	0.4382	SSX4
cg17471102	0.08963	0.09882	0.13643	0.11186	0.82545	0.88255	0.64773	0.69169	FUT3
cg02110963	0.17757	0.22814	0.30191	0.2613	0.45022	0.43627	0.30433	0.31648	MGC40222
cg06363129	0.83295	0.8184	0.76959	0.82826	0.29668	0.28988	0.14941	0.16334	SOSTDC1
cg04959837	0.06552	0.07585	0.08054	0.07183	0.75587	0.74186	0.6247	0.62256	PLSCR4
cg14338548	0.90585	0.88633	0.87796	0.88743	0.24529	0.27078	0.09642	0.11201	LALBA
cg09039163	0.51547	0.54728	0.72598	0.5697	0.65523	0.65661	0.5162	0.52198	LOC339768
cg12951282	0.17566	0.17289	0.14788	0.18017	0.68525	0.71845	0.52926	0.55204	ASGR2
cg25999867	0.03172	0.04874	0.04438	0.04899	0.53284	0.48436	0.4176	0.3999	LOC112937
cg09864990	0.08787	0.10056	0.09673	0.10237	0.22667	0.28378	0.08575	0.09382	GATA5
cg23552468	0.74903	0.6872	0.70994	0.69396	0.31542	0.30433	0.16814	0.18264	MGC41945
cg19973135	0.10776	0.18986	0.39892	0.18316	0.2214	0.15531	0.08557	0.08869	MARVELD3
cg05483509	0.19399	0.24351	0.3861	0.21147	0.33868	0.32854	0.19514	0.20598	ATP6V0C
cg23398173	0.16337	0.16859	0.29322	0.19484	0.29036	0.37349	0.17625	0.15801	MTPN
cg18236297	0.69232	0.65343	0.62927	0.6272	0.62396	0.63329	0.42353	0.49166	CYSLTR2
cg04757093	0.57794	0.5791	0.55709	0.56959	0.67624	0.6355	0.57138	0.54399	RUNX3
cg19033555	0.34465	0.36806	0.38506	0.35046	0.20265	0.14415	0.06334	0.07044	DEFB1
cg04443324	0.81807	0.84642	0.85242	0.83604	0.46029	0.46647	0.32711	0.32836	FAT2
cg24711914	0.28321	0.28258	0.2588	0.30934	0.44277	0.42447	0.29154	0.311	DSG4
cg18564727	0.5382	0.60093	0.57487	0.58665	0.6479	0.6337	0.52683	0.51618	PLP1
cg01521624	0.24668	0.30641	0.55581	0.36624	0.29396	0.27033	0.16254	0.16224	SLC13A3
cg02347114	0.76788	0.68808	0.87303	0.68693	0.86697	0.83021	0.74596	0.73531	LYG2
cg21151355	0.14172	0.15863	0.15862	0.17752	0.19348	0.14823	0.05716	0.06198	GJB3
cg20235051	0.0293	0.03077	0.03016	0.03538	0.62413	0.63	0.48326	0.49277	LOC388407
cg01568736	0.90815	0.90273	0.8839	0.88727	0.65719	0.62936	0.50789	0.52589	SERPINB7
cg16742703	0.18297	0.19103	0.17334	0.19836	0.4202	0.39461	0.29094	0.28893	KLK3
cg15396367	0.28228	0.29055	0.50524	0.32836	0.74802	0.86172	0.59714	0.61683	UAP1L1
cg24826867	0.96639	0.96513	0.95422	0.96426	0.58268	0.51873	0.45354	0.45154	IRF8
cg10063179	0.11009	0.14825	0.30217	0.17086	0.82896	0.79134	0.71729	0.69791	MTNR1A
cg22919728	0.10268	0.11004	0.09733	0.1383	0.25859	0.26711	0.12023	0.12773	CHST13
cg10235741	0.54754	0.54283	0.59607	0.57695	0.35882	0.3771	0.21767	0.22798	DNASE1L3
cg00629217	0.13959	0.18003	0.2912	0.1891	0.29749	0.32527	0.18225	0.16677	LNX1
cg01228636	0.05602	0.06131	0.05535	0.05468	0.36073	0.30511	0.25656	0.23022	PTEN
cg26984624	0.04024	0.04924	0.04209	0.05704	0.89365	0.92228	0.75138	0.76319	ANK1
cg06501084	0.42394	0.42482	0.61445	0.45773	0.65663	0.59337	0.55296	0.52629	KCNH5
cg26116551	0.37086	0.3542	0.41357	0.39976	0.2541	0.33694	0.12006	0.1238	ZNF536
cg13236107	0.84909	0.83429	0.81471	0.81725	0.54165	0.54322	0.42522	0.41136	C20orf152
cg07685034	0.4705	0.35408	0.40347	0.33944	0.51557	0.56248	0.3947	0.3853	PCBP3
cg13042288	0.74813	0.64855	0.89698	0.67295	0.8792	0.90014	0.77169	0.74903	ANPEP
cg20792062	0.92946	0.93457	0.78294	0.92937	0.8148	0.86569	0.60155	0.68491	KCNA5
cg26656452	0.76485	0.75335	0.34279	0.75986	0.49338	0.44314	0.35646	0.3636	HABP2
cg03843978	0.79393	0.83477	0.70958	0.83828	0.28935	0.33998	0.19462	0.15959	MSX1
cg03455762	0.87286	0.84853	0.86401	0.82497	0.85258	0.83823	0.7076	0.72286	XPNPEP2
cg21365602	0.38324	0.51695	0.40829	0.47076	0.75393	0.70835	0.61213	0.6244	GBP4
cg04498739	0.12437	0.15391	0.1913	0.1644	0.80188	0.80323	0.65041	0.67236	PDK4
cg16008138	0.84008	0.82798	0.85803	0.83048	0.39124	0.33877	0.25098	0.26176	RNF190
cg16983159	0.35721	0.39331	0.54905	0.38219	0.48698	0.47007	0.40382	0.35753	LOC340061
cg11128808	0.50899	0.51365	0.50973	0.51597	0.76028	0.74243	0.6339	0.63091	CACNG6
cg00499822	0.56642	0.70259	0.71747	0.66542	0.32459	0.24752	0.18525	0.19538	CXCL12
cg24512400	0.06972	0.10997	0.06816	0.11889	0.31118	0.31502	0.18027	0.18199	KLK10
cg26963271	0.60085	0.5596	0.5356	0.56558	0.42184	0.37389	0.29854	0.29275	PDE4B
cg17790333	0.81885	0.81968	0.81954	0.80077	0.9148	0.95194	0.78434	0.78577	CYP11A1
cg25884854	0.0812	0.10708	0.24456	0.09465	0.21689	0.22513	0.08713	0.08814	TMEM106C
cg06621126	0.02477	0.02813	0.0303	0.0301	0.24314	0.19167	0.12674	0.11441	HSF4
cg25404088	0.06111	0.06951	0.06079	0.0673	0.31664	0.33422	0.17019	0.18804	HRIHFB2122
cg01692572	0.0392	0.04288	0.04828	0.04511	0.1747	0.15671	0.04921	0.04617	SIAHBP1
cg16174071	0.81465	0.82609	0.7446	0.7748	0.67909	0.6204	0.54641	0.55065	ANXA8
cg18641937	0.30454	0.22535	0.38676	0.24173	0.41197	0.36486	0.27232	0.2836	ITLN2
cg18350391	0.72903	0.68401	0.72879	0.65426	0.36812	0.41315	0.23603	0.2398	IL32
cg14912034	0.75568	0.75899	0.73344	0.7811	0.78465	0.64484	0.64372	0.65644	LYZL2
cg18043195	0.9259	0.92962	0.93762	0.93262	0.86839	0.87726	0.75863	0.74029	C9orf138
cg10362591	0.07148	0.11795	0.30423	0.12233	0.22894	0.19282	0.07685	0.10101	SLC6A2
cg09637363	0.22494	0.10966	0.09818	0.12574	0.78689	0.80114	0.62248	0.659	CCND1
cg17539235	0.85164	0.85215	0.85718	0.86695	0.77629	0.77317	0.65365	0.64849	KISS1
cg23273333	0.38456	0.40057	0.4283	0.4003	0.51672	0.52248	0.35956	0.38903	ESRRG
cg22495120	0.67649	0.63541	0.64289	0.63607	0.60868	0.53777	0.503	0.48102	FMR1NB
cg10563284	0.03406	0.04162	0.04296	0.04183	0.31236	0.31184	0.1829	0.18491	PAK6
cg17471928	0.45043	0.5372	0.435	0.5188	0.2993	0.24411	0.14221	0.17222	STAC2
cg04541607	0.89791	0.90747	0.88656	0.88939	0.5493	0.51024	0.42728	0.42238	CRYBB1
cg20881910	0.6156	0.63475	0.5739	0.68891	0.66663	0.6711	0.58719	0.53971	HNT
cg17677397	0.75234	0.76649	0.7388	0.7534	0.537	0.60098	0.41329	0.41013	CD300C
cg21669679	0.77093	0.76513	0.604	0.77759	0.62477	0.66001	0.49227	0.49806	DCC
cg23240895	0.87634	0.86066	0.85344	0.86017	0.39432	0.40988	0.28701	0.26763	PRR5
cg10537079	0.81011	0.80215	0.7857	0.77707	0.77073	0.75215	0.60771	0.64406	OTC
cg18089852	0.17983	0.25454	0.20462	0.24896	0.78947	0.70105	0.62711	0.6628	PDE8B
cg07550362	0.57207	0.59481	0.54487	0.60284	0.85687	0.89914	0.69788	0.73027	TAC1
cg15479752	0.50355	0.59684	0.7005	0.60036	0.27446	0.24266	0.18746	0.1479	FFAR2
cg21066636	0.11986	0.11657	0.26616	0.1205	0.2565	0.16159	0.11815	0.13012	TM4SF5
cg11012046	0.04445	0.05265	0.05639	0.05768	0.27842	0.32808	0.13984	0.15205	LOC89944
cg14074117	0.05324	0.05562	0.05925	0.05948	0.61012	0.54796	0.50389	0.48376	MGC35212
cg20158248	0.04336	0.03994	0.05072	0.04536	0.37923	0.43305	0.21121	0.2529	ABCC1
cg06275635	0.50222	0.4633	0.66361	0.49556	0.52756	0.53119	0.40752	0.4013	PGLYRP3
cg23843812	0.05981	0.05923	0.073	0.05744	0.58703	0.61402	0.4575	0.46097	FLJ43582
cg16514843	0.43319	0.44708	0.45387	0.44907	0.30249	0.30518	0.16066	0.17655	PAX4
cg04520391	0.34599	0.39592	0.232	0.39193	0.49007	0.57265	0.3891	0.36433	PRB2
cg25936385	0.57647	0.62905	0.57712	0.56556	0.2593	0.26276	0.12716	0.13357	FAIM2
cg02992596	0.92964	0.92675	0.90619	0.92436	0.91247	0.89589	0.81974	0.7868	MGC27016
cg10025443	0.82437	0.86736	0.63108	0.87982	0.67623	0.67105	0.56444	0.55062	SYK
cg10741369	0.44901	0.43706	0.47336	0.45274	0.53861	0.48971	0.43548	0.41306	TRIM7
cg16522484	0.84944	0.83605	0.79914	0.84622	0.8585	0.85805	0.79589	0.73296	C14orf49
cg08409225	0.36108	0.40836	0.17906	0.3771	0.23366	0.201	0.11451	0.10823	OBFC2B
cg02225847	0.04303	0.0508	0.04701	0.04603	0.44837	0.36848	0.34614	0.32298	FAM65A
cg08643928	0.02002	0.02249	0.02289	0.02149	0.65748	0.63026	0.51761	0.5321	RALGPS2
cg03775422	0.23998	0.32695	0.18519	0.32264	0.26627	0.19733	0.15295	0.14108	MGC33530
cg16729794	0.43917	0.46623	0.5881	0.43087	0.57333	0.50887	0.42345	0.44816	MOBP
cg21925493	0.05021	0.05232	0.05424	0.04783	0.38216	0.4241	0.26106	0.25729	C9orf89
cg26232558	0.7206	0.75203	0.73645	0.76064	0.75392	0.74569	0.62149	0.62955	OR3A1
cg06590610	0.90508	0.89159	0.89392	0.89603	0.51538	0.48154	0.37863	0.39103	ZNFN1A1
cg16155588	0.3747	0.39677	0.47152	0.40312	0.47315	0.45939	0.37064	0.34881	CUL4A
cg16512727	0.72129	0.81093	0.83442	0.775	0.84423	0.86102	0.73083	0.7199	C12orf4
cg10866709	0.49515	0.59641	0.3262	0.60036	0.50944	0.46185	0.42462	0.38523	GATA4
cg06919203	0.4711	0.47682	0.45456	0.467	0.58743	0.6421	0.48068	0.46325	GFRA4
cg08190291	0.27954	0.30517	0.22776	0.33836	0.21043	0.1502	0.08408	0.08638	ADAMTS5
cg08647446	0.08834	0.13293	0.24516	0.12803	0.22421	0.23149	0.09595	0.10025	RASSF6
cg19596204	0.02025	0.01954	0.02232	0.02226	0.22279	0.15874	0.11237	0.09891	ISYNA1
cg03296929	0.16379	0.2426	0.30032	0.23002	0.3283	0.28793	0.22905	0.20466	IBSP
cg05275752	0.47404	0.52839	0.61699	0.50483	0.57335	0.55951	0.42443	0.44973	GALM
cg13282951	0.10328	0.12472	0.12901	0.13578	0.17818	0.14595	0.06399	0.05458	UHRF1
cg00461841	0.41223	0.41573	0.5604	0.45625	0.5432	0.492	0.41481	0.41972	ATF7IP2
cg20496643	0.07862	0.14837	0.08043	0.12323	0.50739	0.47125	0.37358	0.38399	RASL10B
cg01119135	0.03274	0.04369	0.04365	0.04934	0.3864	0.34691	0.29031	0.26311	C1orf116
cg13973816	0.03467	0.03761	0.03972	0.03926	0.45902	0.47755	0.3785	0.33608	SCAND2
cg21838334	0.04725	0.08383	0.3071	0.07985	0.27387	0.25132	0.17019	0.15105	NES
cg15647515	0.03934	0.04323	0.04495	0.04964	0.20841	0.16901	0.09758	0.08581	WNT2
cg23844090	0.03689	0.05043	0.04424	0.05229	0.64584	0.67182	0.52786	0.52339	TMEM42
cg10052840	0.03961	0.03956	0.03451	0.03816	0.60585	0.73433	0.46383	0.48354	SEMA6B
cg10321723	0.94509	0.93979	0.9287	0.92996	0.87185	0.82076	0.74281	0.74965	PDZK1
cg03580876	0.0162	0.01547	0.02012	0.0196	0.67682	0.74215	0.55579	0.55471	TRMU
cg16523424	0.04951	0.05189	0.04716	0.04267	0.22474	0.28824	0.09657	0.10264	TIMP1
cg17200465	0.18403	0.2125	0.11279	0.21681	0.29002	0.20284	0.1631	0.16799	ENTPD3
cg04070847	0.49133	0.49543	0.50192	0.50734	0.36877	0.35678	0.21653	0.24689	CD200R1
cg05857825	0.05522	0.06367	0.06633	0.09574	0.44273	0.43678	0.35775	0.32091	MAPRE1
cg06793062	0.26431	0.26611	0.32134	0.29705	0.59605	0.58335	0.48713	0.47438	CNTNAP4
cg20276750	0.02324	0.02857	0.03869	0.02746	0.50326	0.50194	0.36919	0.38163	PPM1M
cg14535518	0.10933	0.1265	0.11288	0.12444	0.75466	0.7645	0.62012	0.63316	MAG
cg17016000	0.78142	0.72881	0.79296	0.70205	0.82999	0.76307	0.75816	0.70859	RIN2
cg07612655	0.95198	0.95687	0.94376	0.94656	0.69668	0.71294	0.56873	0.57532	PTGIS
cg13240311	0.058	0.05214	0.06322	0.05328	0.391	0.35094	0.27255	0.26969	PKIG
cg25372195	0.06257	0.07863	0.07244	0.07193	0.34134	0.33787	0.2517	0.22024	DCD
cg08573687	0.52905	0.49273	0.68985	0.50082	0.66439	0.67647	0.5078	0.54375	TH
cg02055963	0.13479	0.29478	0.14607	0.28631	0.51878	0.53172	0.3801	0.39817	CDX2
cg22241124	0.20381	0.16273	0.12769	0.16605	0.1882	0.14861	0.06997	0.06762	CNGA3
cg06585690	0.50095	0.50278	0.5054	0.52772	0.68661	0.65203	0.56543	0.56614	PROL1
cg25315362	0.84641	0.84909	0.86468	0.82853	0.75425	0.72883	0.62751	0.63397	LSAMP
cg26843008	0.12428	0.03097	0.0302	0.01745	0.14471	0.02579	0.02662	0.0245	RBL1
cg18806980	0.6461	0.68448	0.62405	0.64802	0.76991	0.73963	0.69065	0.64974	KIAA0703
cg21101222	0.02311	0.021	0.0245	0.02135	0.32062	0.28694	0.16667	0.20048	ATOX1
cg05475904	0.94488	0.93704	0.92773	0.93615	0.36787	0.25187	0.21339	0.24814	BCL10
cg14579051	0.4712	0.51764	0.31392	0.49988	0.2751	0.24356	0.15965	0.15553	COL9A1
cg21792737	0.15754	0.23982	0.21324	0.22937	0.78809	0.62874	0.63026	0.66864	NOX3
cg14425294	0.71393	0.70928	0.89905	0.71626	0.81907	0.81688	0.7068	0.69963	GUCY2D
cg27497900	0.03695	0.04334	0.05778	0.05529	0.66962	0.65664	0.54842	0.55025	NCSTN
cg27583102	0.84963	0.86321	0.63043	0.87089	0.25893	0.32633	0.13406	0.1396	KLK5
cg00935364	0.04067	0.04075	0.0464	0.03796	0.1618	0.11139	0.05893	0.04275	PKP3
cg25017304	0.06842	0.0736	0.08791	0.08419	0.61415	0.60136	0.51788	0.49512	ARHGEF11
cg12215675	0.90967	0.89855	0.90608	0.9206	0.45062	0.56149	0.25372	0.33172	TTLL2
cg24454143	0.1169	0.13159	0.13769	0.15546	0.31428	0.30224	0.21754	0.19543	FLT3
cg21167159	0.49264	0.52377	0.30991	0.52686	0.44595	0.51066	0.3553	0.32721	H19
cg26222045	0.04551	0.04977	0.05323	0.05913	0.40809	0.40302	0.31208	0.28954	UNQ5810
cg25221254	0.46649	0.46846	0.25198	0.44766	0.24313	0.21656	0.16415	0.12461	ASAH3
cg15915418	0.33073	0.37248	0.48964	0.38188	0.45861	0.41845	0.31045	0.34009	TLE1
cg03198372	0.10651	0.13559	0.13657	0.15788	0.26726	0.30228	0.1764	0.14891	KREMEN1
cg02016419	0.18517	0.24011	0.12545	0.24894	0.73622	0.74227	0.61227	0.618	TEKT3
cg10822172	0.38716	0.40095	0.49791	0.39198	0.25358	0.19501	0.10573	0.13541	CREB5
cg27456885	0.22218	0.28571	0.40855	0.29272	0.39844	0.42545	0.28126	0.28041	KRTAP22-1
cg16184943	0.69082	0.67657	0.81868	0.69223	0.78294	0.8318	0.62798	0.66503	SUHW2
cg27274728	0.03686	0.03518	0.03552	0.03931	0.3551	0.34331	0.22275	0.23725	CASP6
cg01871963	0.89522	0.88254	0.87596	0.87218	0.29949	0.30716	0.17021	0.18178	LCN2
cg23922708	0.05076	0.05725	0.08166	0.06453	0.2885	0.22271	0.16648	0.17085	PARD6G
cg01124420	0.0514	0.05544	0.05139	0.06115	0.50783	0.46181	0.38103	0.3902	EDAR
cg18966791	0.23858	0.24375	0.24972	0.23481	0.36542	0.32938	0.2276	0.24799	C1orf61
cg14329157	0.56428	0.55336	0.47534	0.61623	0.64881	0.63666	0.51027	0.53147	WDR69
cg23303408	0.92136	0.92552	0.91189	0.9152	0.79098	0.7146	0.70108	0.67365	POU4F3
cg09328024	0.12426	0.10994	0.27346	0.11686	0.23086	0.26643	0.13906	0.11358	DYRK3
cg20277670	0.94333	0.93916	0.9399	0.93804	0.33404	0.4417	0.1922	0.21685	HRH2
cg19195724	0.73587	0.71469	0.69804	0.69953	0.8768	0.90242	0.78753	0.75965
cg22598028	0.89719	0.90435	0.95111	0.88397	0.18333	0.16591	0.0711	0.06626	ZNF660
cg13960192	0.0361	0.04233	0.05027	0.04023	0.15298	0.07646	0.02934	0.03592	GNA11
cg01962086	0.18049	0.20529	0.14259	0.23405	0.2313	0.22969	0.1461	0.11441	TNK2
cg02965078	0.82184	0.81432	0.82774	0.80479	0.893	0.84789	0.79345	0.77634	GPR44
cg21604615	0.24401	0.25276	0.38807	0.26004	0.34655	0.30033	0.22694	0.22998	SYTL1
cg26024531	0.04957	0.05599	0.05279	0.0535	0.18577	0.15901	0.07751	0.06925	CHAF1B
cg17543123	0.04915	0.04478	0.04749	0.05027	0.20303	0.15613	0.09811	0.08659	PLEKHF1
cg21291985	0.36696	0.36737	0.46644	0.38545	0.46234	0.47273	0.3807	0.34591	BTBD4
cg01615704	0.02357	0.02325	0.02635	0.02694	0.84892	0.84638	0.72249	0.7327	MALL
cg06166767	0.80866	0.82755	0.78401	0.80007	0.59587	0.60597	0.49347	0.47967	SFRP1
cg18285544	0.08528	0.08743	0.10149	0.08225	0.16924	0.13745	0.05507	0.05309	C20orf161
cg18807515	0.7502	0.74813	0.74406	0.74052	0.49314	0.48533	0.37957	0.377	PRAMEF2
cg26661481	0.46076	0.53342	0.41517	0.51144	0.25269	0.23222	0.13026	0.1367	IL10RA
cg09522147	0.94264	0.92316	0.94155	0.93834	0.8036	0.80762	0.67034	0.68773	KRT7
cg25536676	0.02897	0.02879	0.03076	0.03992	0.18437	0.19021	0.06865	0.06854	DHCR24
cg16256504	0.40491	0.45218	0.21125	0.4144	0.30221	0.24274	0.17109	0.18643	WNT6
cg00294382	0.27912	0.32609	0.46565	0.31621	0.39026	0.41414	0.28057	0.2752	IL23A
cg17371081	0.42049	0.5864	0.51606	0.62981	0.64825	0.62421	0.52107	0.53319	NELL1
cg17166101	0.05462	0.05379	0.05821	0.0613	0.89032	0.87197	0.75886	0.77529	PARC
cg23219720	0.55985	0.55088	0.51049	0.5779	0.54199	0.52322	0.39108	0.42715	FLJ32110
cg17307280	0.37741	0.44185	0.73349	0.45028	0.79689	0.79496	0.69301	0.68208	DRD1
cg27147004	0.40354	0.47698	0.40653	0.47709	0.31743	0.29339	0.19743	0.20271	PIWIL1
cg01306510	0.03276	0.03562	0.0374	0.03514	0.17128	0.05516	0.063	0.05662	CDKN1A
cg22066521	0.75041	0.70924	0.73876	0.7464	0.80761	0.79173	0.71097	0.69298	ABCB5
cg05186188	0.79837	0.79621	0.80068	0.76291	0.21474	0.19247	0.10001	0.10014	AQP8
cg26062370	0.21067	0.21379	0.21423	0.24751	0.69738	0.71965	0.58234	0.58279	MGC18079
cg26531804	0.50483	0.50617	0.73303	0.53681	0.26147	0.27425	0.15938	0.1471	SPINT1
cg14035045	0.10838	0.12157	0.07939	0.11436	0.65774	0.71591	0.47397	0.54356	C3orf18
cg21010050	0.03001	0.03275	0.03418	0.03622	0.20539	0.18077	0.09142	0.09122	TBC1D23
cg13959523	0.43557	0.45524	0.29718	0.44539	0.41111	0.42591	0.24523	0.29695	CHST8
cg10226546	0.62567	0.67808	0.50865	0.69271	0.75252	0.7324	0.66495	0.63844	NFATC2
cg22175811	0.03862	0.04438	0.04673	0.04195	0.1615	0.05756	0.04168	0.04747	TP53
cg02164442	0.78968	0.81055	0.88247	0.79806	0.89404	0.92236	0.76536	0.78009	ITGAD
cg15905979	0.45291	0.54368	0.62703	0.51524	0.59805	0.59669	0.46731	0.48411	ST18
cg03771255	0.04568	0.04683	0.04902	0.04242	0.15293	0.13898	0.03705	0.03905	RPS3A
cg25266232	0.4865	0.48929	0.47132	0.49735	0.74898	0.73506	0.63609	0.63515	DCC
cg00630249	0.03285	0.03198	0.03718	0.03671	0.82533	0.85768	0.74681	0.71151	CYB561D1
cg12491368	0.07597	0.08028	0.08473	0.10394	0.37068	0.27243	0.26696	0.25687	LOC196549
cg01546563	0.89597	0.89736	0.70579	0.88051	0.50512	0.51861	0.40244	0.39136	GATA4
cg17936488	0.84914	0.85307	0.85554	0.84195	0.33226	0.23185	0.25367	0.21888	FAM78A
cg19133618	0.03296	0.03056	0.0306	0.03151	0.17513	0.118	0.1512	0.06176	CDKN2B
cg07231132	0.03118	0.03287	0.03812	0.03749	0.77991	0.82831	0.65241	0.66663	TMEM92
cg20573420	0.28611	0.22254	0.50693	0.22223	0.46733	0.47829	0.36852	0.35424	FLJ38451
cg03143333	0.87038	0.84378	0.84188	0.86048	0.27501	0.26071	0.16101	0.16193	CCDC11
cg24793265	0.86282	0.85265	0.8811	0.85586	0.89108	0.87444	0.79048	0.77822	CARD9
cg17729941	0.12093	0.12645	0.14379	0.14069	0.70653	0.6723	0.59784	0.59367	S100A13
cg18382305	0.594	0.59459	0.61482	0.57504	0.24338	0.23436	0.13705	0.1306	C18orf34
cg21553596	0.79557	0.85473	0.81002	0.81764	0.34792	0.25665	0.19098	0.23514	FAM3B
cg26180557	0.83998	0.81388	0.83181	0.82417	0.74272	0.74956	0.64982	0.63006	POU6F2
cg00134787	0.37305	0.41967	0.4219	0.43846	0.49642	0.54937	0.3964	0.38384	MYH1
cg18676237	0.04489	0.05548	0.05797	0.06633	0.64555	0.63799	0.55838	0.533	SERPINB9
cg09390902	0.02994	0.03238	0.03711	0.03513	0.24371	0.16949	0.14708	0.13141	NSUN5C
cg06488678	0.30903	0.35681	0.46371	0.37885	0.48053	0.39045	0.31121	0.3685	TMPRSS9
cg25974617	0.31471	0.28832	0.36069	0.29417	0.24699	0.1892	0.15434	0.13516	TRAM1
cg11802013	0.90233	0.89393	0.86968	0.87483	0.90143	0.92223	0.79234	0.78963	CCND1
cg22844623	0.92084	0.93006	0.922	0.91972	0.90447	0.91546	0.81338	0.79287	GJA12
cg01897036	0.80077	0.82488	0.74455	0.83476	0.68016	0.65733	0.56572	0.5686	SCTR
cg23338195	0.43447	0.41514	0.51156	0.44236	0.49773	0.53139	0.41037	0.38619	SLC30A8
cg17754680	0.83433	0.80526	0.84173	0.81474	0.88086	0.89273	0.76156	0.76961	NPC1L1
cg24816455	0.08013	0.06931	0.05931	0.069	0.29115	0.26337	0.17081	0.17992	SEMA3B
cg09039698	0.03112	0.0313	0.03583	0.03519	0.14662	0.10205	0.03986	0.0354	FLJ90652
cg15512851	0.54652	0.54725	0.52087	0.55386	0.93694	0.95163	0.83243	0.82574	FGD2
cg01056568	0.50755	0.49983	0.38585	0.51897	0.66043	0.65011	0.53812	0.54931	GLP2R
cg02250992	0.01509	0.01698	0.01662	0.01843	0.4811	0.45442	0.38804	0.37015	SCARB1
cg19124998	0.04555	0.03972	0.04737	0.05221	0.34097	0.35001	0.24595	0.23014	GLTSCR2
cg22937804	0.43309	0.47378	0.19182	0.41302	0.46598	0.49782	0.32556	0.35526	MGC44505
cg21176048	0.94049	0.94714	0.86377	0.94713	0.66174	0.67727	0.51782	0.55103	PEX5L
cg07070934	0.28567	0.37876	0.13112	0.36454	0.89024	0.88264	0.76149	0.77956	GJA4
cg12432709	0.81391	0.80055	0.79729	0.78651	0.71956	0.75111	0.60938	0.60899	CCDC68
cg16386158	0.81311	0.82809	0.7832	0.78407	0.68707	0.60809	0.50897	0.57671	IL1RL1
cg26014197	0.86877	0.85923	0.85893	0.86058	0.37953	0.41604	0.31514	0.26938	ZNF206
cg15572745	0.20094	0.29769	0.26059	0.27503	0.2299	0.21558	0.11168	0.11985	NRXN3
cg12629325	0.93628	0.95723	0.76626	0.95058	0.6652	0.70949	0.55195	0.55535	PCDHAC1
cg27318318	0.43301	0.4192	0.36406	0.43469	0.5756	0.58389	0.4761	0.466	ALX4
cg16799583	0.04066	0.03463	0.04181	0.0453	0.79225	0.73065	0.63733	0.68281	EXOSC2
cg12736438	0.05035	0.05075	0.08881	0.05129	0.14363	0.12034	0.04669	0.03423	RAB20
cg04256470	0.95179	0.94018	0.9422	0.93927	0.84402	0.8422	0.71903	0.73465	CORT
cg00226904	0.7737	0.76954	0.7453	0.76214	0.17519	0.11635	0.06453	0.06587	SERPINB5
cg00840403	0.06648	0.07458	0.08295	0.08528	0.28029	0.31447	0.17209	0.17104	CHST4
cg20696985	0.04503	0.05201	0.04935	0.05011	0.24091	0.22372	0.12301	0.1317	SHF
cg06325687	0.82958	0.82127	0.90092	0.77514	0.91341	0.89714	0.82143	0.80449	OPN1MW
cg05590294	0.68723	0.67476	0.75836	0.65757	0.78717	0.73781	0.69502	0.67836	CD69
cg08308286	0.02347	0.02615	0.02773	0.02911	0.17524	0.15322	0.06912	0.06651	ET
cg06665941	0.02541	0.02352	0.02596	0.02907	0.23013	0.21504	0.13684	0.12141	IFNAR2
cg08555657	0.72023	0.71103	0.78176	0.67849	0.91389	0.9101	0.80566	0.80519	SPRR2E
cg15883716	0.64105	0.6795	0.64232	0.63223	0.27949	0.18358	0.14951	0.17082	ANKRD45
cg08718071	0.04836	0.05402	0.05145	0.05638	0.22378	0.22662	0.12617	0.11533	HDDC3
cg07736705	0.0371	0.03995	0.05092	0.04436	0.28325	0.21987	0.19748	0.17503	POM121
cg01731341	0.88353	0.86491	0.90787	0.90063	0.3766	0.35524	0.26385	0.26841	FGF6
cg03580247	0.07729	0.10095	0.19853	0.10055	0.19858	0.21716	0.10103	0.09043	SLC4A1
cg24646710	0.03898	0.04059	0.04394	0.04657	0.31624	0.28676	0.17817	0.20813	FLJ23191
cg25013053	0.80406	0.81175	0.79267	0.8019	0.68928	0.60921	0.54998	0.5812	UNC45B
cg06665322	0.51265	0.48901	0.53894	0.4966	0.56779	0.55371	0.55471	0.45974	GPA33
cg21880328	0.35966	0.44402	0.20164	0.4376	0.3328	0.30421	0.24171	0.22475	CTTNBP2
cg20559736	0.61702	0.62859	0.58503	0.5975	0.47436	0.50028	0.38724	0.36648	CEACAM19
cg19123863	0.03197	0.03263	0.03327	0.03972	0.24673	0.24759	0.14013	0.13892	JUNB
cg05019001	0.94308	0.95373	0.95351	0.93767	0.19676	0.14939	0.08667	0.08911	AR
cg20858478	0.09727	0.10705	0.16999	0.11262	0.34013	0.36148	0.21229	0.23252	B4GALNT2
cg12351042	0.76672	0.7339	0.82437	0.71718	0.8248	0.77266	0.72746	0.71729	OR2B2
cg24124789	0.05679	0.05271	0.04198	0.05489	0.82466	0.81538	0.70801	0.71715	IARS2
cg24675098	0.03939	0.05344	0.03423	0.05707	0.15477	0.15976	0.05675	0.04728	FLJ23577
cg06755819	0.37054	0.40667	0.35235	0.38131	0.38237	0.37378	0.27457	0.27488	RCN1
cg05819268	0.96482	0.96005	0.95229	0.95708	0.76996	0.73208	0.65186	0.66249	CACNG1
cg00083937	0.84594	0.82406	0.85864	0.81758	0.18342	0.17661	0.07005	0.076	MAPK8IP2
cg06722633	0.66497	0.694	0.85478	0.68428	0.71214	0.70734	0.59974	0.60499	GRIK3
cg02859934	0.04945	0.05454	0.1284	0.06562	0.15394	0.11139	0.05563	0.0468	NAGPA
cg12251804	0.02709	0.03285	0.03654	0.03616	0.2653	0.23519	0.13425	0.15831	C10orf125
cg16076328	0.04851	0.04378	0.09178	0.04868	0.24439	0.33194	0.11614	0.13748	TACSTD1
cg04338788	0.78835	0.81691	0.85551	0.79355	0.82385	0.85018	0.71762	0.71704	SEMA3G
cg11921829	0.16191	0.21932	0.23751	0.20986	0.30898	0.36687	0.17915	0.20223	FCRL2
cg22805632	0.87625	0.87167	0.85612	0.84914	0.76779	0.65139	0.66123	0.66119	KRT10
cg19297823	0.72177	0.67427	0.63749	0.70964	0.52912	0.49899	0.39339	0.42256	GCNT4
cg03258472	0.48614	0.57775	0.49819	0.57207	0.56981	0.59878	0.46202	0.46338	CRB3
cg20692569	0.02459	0.02715	0.03032	0.02954	0.29003	0.32915	0.2084	0.18379	FZD9
cg02903525	0.84415	0.83522	0.81815	0.83433	0.36223	0.35492	0.2911	0.25614	C5AR1
cg04144788	0.06337	0.08163	0.05752	0.07649	0.63774	0.54656	0.5449	0.53168	OXCT2
cg22832044	0.09782	0.10948	0.11738	0.11199	0.33838	0.18609	0.24486	0.23244	CDH1
cg08983259	0.86161	0.8559	0.84374	0.84695	0.82737	0.817	0.71306	0.72152	INSL5
cg14618681	0.02633	0.02772	0.02898	0.02892	0.39569	0.44068	0.29538	0.28986	E2F1
cg21693780	0.04887	0.05423	0.06135	0.05272	0.26538	0.21414	0.14516	0.1596	DDX1
cg18390025	0.06135	0.07588	0.0751	0.08155	0.17162	0.18662	0.06561	0.06595	ELOVL3
cg18149207	0.43355	0.4444	0.45678	0.43884	0.53749	0.5472	0.39609	0.43183	RORC
cg15782391	0.60594	0.56623	0.46666	0.56427	0.26687	0.23354	0.19334	0.16129	ACPT
cg09279263	0.16769	0.16359	0.17848	0.17598	0.27487	0.28378	0.16864	0.16935	TADA3L
cg17896229	0.75784	0.76369	0.6969	0.73019	0.86366	0.84966	0.7078	0.75818	PROKR2
cg10275770	0.40594	0.45636	0.08541	0.46742	0.81127	0.83688	0.68015	0.70581	ICAM2
cg14045072	0.55498	0.57905	0.50176	0.56	0.69168	0.67374	0.62558	0.58629	GPR116
cg07644368	0.87905	0.87967	0.86689	0.85957	0.37094	0.33768	0.28158	0.2656	CDO1
cg16359129	0.87305	0.86073	0.88487	0.8584	0.65332	0.62738	0.52268	0.54798	C1orf111
cg01900364	0.90375	0.90483	0.90724	0.89582	0.91223	0.91093	0.8228	0.8069	CNN1
cg11052143	0.02796	0.03307	0.03517	0.03883	0.17633	0.2041	0.06809	0.07101	ALS2CR11
cg06661765	0.02817	0.02894	0.03042	0.03933	0.59797	0.60066	0.48758	0.49269	NFIX
cg03993463	0.94435	0.9395	0.94406	0.92423	0.87024	0.81215	0.76303	0.76527	KCNJ15
cg04091078	0.26224	0.26501	0.40963	0.29705	0.5318	0.45734	0.42629	0.42686	SLCO1C1
cg01076838	0.88472	0.89617	0.89274	0.88541	0.9471	0.95986	0.8207	0.84224	TMEM86B
cg20425130	0.91476	0.919	0.90547	0.90494	0.82928	0.81134	0.73413	0.72455	KLHL6
cg21264207	0.02827	0.03036	0.03345	0.03672	0.32125	0.33473	0.22597	0.21662	EGR2
cg24435562	0.2755	0.26674	0.23993	0.27	0.197	0.14432	0.09977	0.09238	PCDHB13
cg00233307	0.51748	0.60241	0.87389	0.54712	0.94568	0.9388	0.83473	0.84123	MAP4K1
cg05441133	0.95517	0.9628	0.95575	0.9546	0.79514	0.84588	0.76381	0.6907	GDF2
cg22171829	0.6753	0.67883	0.82137	0.66163	0.23674	0.26645	0.13197	0.13234	PDK4
cg06862644	0.84517	0.83633	0.63136	0.82681	0.91763	0.93008	0.8313	0.81329	SPATA22
cg24434118	0.0345	0.0346	0.03401	0.03681	0.43551	0.45357	0.31595	0.33119	TP53INP1
cg20104776	0.04588	0.04509	0.04944	0.05239	0.1843	0.13795	0.09299	0.08022	LDOC1
cg01745510	0.16962	0.05611	0.05809	0.05252	0.12605	0.02312	0.02661	0.02206	CDKN1B
cg18338021	0.85946	0.8973	0.91948	0.89047	0.72556	0.78265	0.5905	0.62164	GZMM
cg00943909	0.85144	0.91118	0.51617	0.88861	0.90334	0.9129	0.81375	0.79953	GNAS
cg09499849	0.06599	0.08323	0.08817	0.07981	0.66998	0.6554	0.58624	0.56656	ACVR1
cg13401987	0.02275	0.02275	0.02215	0.02515	0.23287	0.23689	0.1285	0.12954	APH1B
cg25580076	0.81461	0.79809	0.84514	0.82008	0.85529	0.87934	0.78008	0.75197	MRPL43
cg18729973	0.48512	0.48622	0.30135	0.48995	0.8663	0.87804	0.75908	0.76301	TFF1
cg17389519	0.65538	0.68607	0.75027	0.65371	0.83403	0.80013	0.71741	0.73085	PTF1A
cg27132814	0.10979	0.13272	0.10423	0.14528	0.75902	0.68171	0.68649	0.65589	C20orf79
cg22424746	0.36898	0.36874	0.30592	0.33669	0.2768	0.24735	0.20108	0.17374	VTCN1
cg07138512	0.43941	0.52533	0.61499	0.52723	0.57501	0.57458	0.44288	0.47205	RAP1GA1
cg00481227	0.08116	0.08158	0.07738	0.10352	0.19548	0.16027	0.0961	0.09252	CTNNBL1
cg11332994	0.28321	0.32327	0.43344	0.32509	0.40985	0.37923	0.31485	0.30693	SMN2
cg09656934	0.85554	0.83629	0.57944	0.82105	0.60821	0.64968	0.49524	0.50532	TDRD5
cg10056627	0.04374	0.05035	0.0414	0.05212	0.23627	0.16932	0.15323	0.13345	GNMT
cg20862119	0.84556	0.84167	0.83127	0.82073	0.85383	0.88919	0.71734	0.75113	KRT2B
cg09660171	0.26169	0.31854	0.05921	0.29784	0.15799	0.11998	0.0619	0.05536	LMX1B
cg07004820	0.12135	0.13953	0.07694	0.13891	0.25964	0.21222	0.15906	0.15703	TGFA
cg25459778	0.0246	0.02662	0.02715	0.02771	0.1834	0.15408	0.08489	0.08081	CRAMP1L
cg19712821	0.71352	0.68361	0.5095	0.68511	0.82691	0.74825	0.75018	0.72435	KSP37
cg07752420	0.9301	0.93392	0.92676	0.81426	0.92022	0.92305	0.91635	0.8178	CDKN2A
cg24101873	0.91152	0.89216	0.89921	0.88966	0.34443	0.34778	0.1984	0.24202	C20orf70
cg05681757	0.59671	0.58064	0.70619	0.56185	0.69604	0.75152	0.58917	0.59367	FGD4
cg08579995	0.85073	0.84692	0.85838	0.85404	0.28477	0.19266	0.16729	0.18248	FLJ46230
cg24489015	0.53102	0.54195	0.24884	0.53599	0.75436	0.73056	0.64476	0.65208	LPO
cg07423149	0.4754	0.48941	0.29549	0.48551	0.21649	0.20434	0.09372	0.11421	CHI3L1
cg25820693	0.03355	0.03957	0.04438	0.04211	0.13684	0.13841	0.03467	0.03458	SEMA6C
cg14258236	0.81567	0.85932	0.83476	0.83671	0.5528	0.50614	0.45928	0.45069	OR5V1
cg04008843	0.20487	0.17795	0.17277	0.22293	0.80845	0.77778	0.69059	0.70637	TTR
cg24928161	0.87617	0.86838	0.85928	0.86401	0.75397	0.76299	0.68064	0.6519	SHBG
cg14385738	0.09792	0.08468	0.11369	0.08571	0.31586	0.34138	0.21427	0.21385	PTPN22
cg05973262	0.85499	0.83184	0.82503	0.81705	0.67866	0.8071	0.57985	0.57679	NOTCH4
cg22341310	0.92385	0.91882	0.93825	0.93052	0.90422	0.92005	0.79172	0.80238	ZNF541
cg08995424	0.50668	0.54658	0.32799	0.52274	0.57335	0.63757	0.4691	0.47155	ATP5G2
cg09147827	0.47087	0.50944	0.52312	0.50327	0.64051	0.69782	0.55635	0.53872	SERPINA6
cg23566335	0.3527	0.35821	0.47979	0.37627	0.48284	0.48076	0.39456	0.38109	ADAM18
cg23836174	0.88377	0.88435	0.86452	0.88321	0.55018	0.50203	0.50026	0.44859	VPREB3
cg07634191	0.7287	0.69339	0.78885	0.68312	0.336	0.35175	0.25058	0.23448	SCARA5
cg10523494	0.46034	0.43313	0.48987	0.45162	0.91062	0.9003	0.82666	0.80913	CD300LB
cg03805442	0.75757	0.80292	0.80222	0.80741	0.83635	0.8351	0.75573	0.73489	ACCN1
cg09891761	0.0889	0.11046	0.07932	0.10633	0.17602	0.17142	0.07071	0.07458	F5
cg18109798	0.40259	0.43458	0.57544	0.44529	0.35858	0.35849	0.26341	0.25741	SLCO1C1
cg23034818	0.05217	0.05507	0.06623	0.05665	0.3007	0.35201	0.22292	0.19958	BTBD6
cg24058120	0.02596	0.02785	0.02556	0.02576	0.13528	0.09592	0.03977	0.03418	MFI2
cg13265789	0.91185	0.92069	0.90919	0.90657	0.50446	0.53845	0.36816	0.40337	UNC5C
cg21453309	0.56022	0.58785	0.47789	0.56818	0.55646	0.59699	0.4424	0.45541	FAM101A
cg10450322	0.06655	0.07324	0.08498	0.08098	0.16212	0.06965	0.06	0.06129	CDKN2C
cg27557796	0.57728	0.54383	0.46683	0.55209	0.47367	0.47775	0.34269	0.37323	LY6G6C
cg19135706	0.38855	0.4476	0.38925	0.42752	0.60225	0.58579	0.50709	0.50184	RAB3C
cg12681402	0.28377	0.30266	0.39234	0.32226	0.37935	0.37464	0.29672	0.27903	RPH3A
cg02904365	0.03587	0.03985	0.04274	0.03811	0.52749	0.53207	0.43828	0.4272	DNAJC11
cg07979357	0.22935	0.21669	0.25727	0.21659	0.29156	0.22447	0.17953	0.1913	IL27RA
cg00283535	0.7299	0.73898	0.58186	0.74544	0.73642	0.65446	0.62283	0.63622	ANXA13
cg15789095	0.14817	0.17941	0.18643	0.18549	0.22449	0.25337	0.12261	0.12439	SPOCD1
cg06324048	0.82829	0.85319	0.5641	0.84332	0.40391	0.39219	0.33526	0.30396	GNAS
cg23414387	0.47347	0.52538	0.37456	0.54883	0.28457	0.28841	0.17428	0.18466	CYP4B1
cg22631938	0.61317	0.74155	0.32609	0.74076	0.48034	0.52023	0.40967	0.38046	GPR27
cg12576844	0.81923	0.79613	0.78423	0.81256	0.7745	0.71874	0.67195	0.67472	LEAP-2
cg21280510	0.89654	0.88092	0.87434	0.86888	0.22153	0.2876	0.12295	0.12222	NT5C1A
cg07331806	0.02947	0.04844	0.04054	0.04354	0.38372	0.38528	0.29519	0.28469	AIFL
cg14606768	0.88762	0.86233	0.89529	0.87178	0.55997	0.53522	0.48773	0.46097	C9
cg19529363	0.02679	0.03478	0.03164	0.03513	0.33938	0.30364	0.20995	0.2405	EBI3
cg21912567	0.25068	0.23341	0.15792	0.23621	0.26225	0.23576	0.17066	0.16344	GADD45G
cg04879235	0.86755	0.84826	0.85368	0.84151	0.84078	0.86467	0.76741	0.74197	PPY
cg05596294	0.79002	0.79246	0.50918	0.79529	0.40049	0.41923	0.2926	0.30182	LPPR4
cg14341418	0.90786	0.91465	0.91024	0.89138	0.85394	0.827	0.75283	0.75565	APOM
cg17788682	0.06776	0.09553	0.03962	0.06819	0.49798	0.49284	0.37382	0.39973	ARNT2
cg19968631	0.07929	0.0965	0.1369	0.09603	0.34185	0.32473	0.26499	0.24366	GLRA3
cg03986640	0.70924	0.65887	0.67678	0.63783	0.718	0.61956	0.61868	0.61983	MIP
cg10298815	0.48857	0.51477	0.59628	0.49475	0.57546	0.60462	0.49294	0.47733	GPR88
cg11277126	0.02851	0.02961	0.03527	0.03658	0.21846	0.2353	0.12608	0.1204	TRPC4AP
cg10997248	0.36675	0.36957	0.38998	0.39912	0.50556	0.46161	0.42791	0.40783	FXYD2
cg11913104	0.0274	0.03265	0.03278	0.03426	0.82801	0.8275	0.74124	0.73031	RAD23A
cg07660236	0.38074	0.45022	0.44088	0.409	0.43793	0.42384	0.32964	0.34024	ZNF96
cg23355492	0.85359	0.84739	0.85301	0.84221	0.56007	0.53357	0.43764	0.46239	SP6
cg01535453	0.30053	0.48035	0.55271	0.53392	0.44981	0.42977	0.33654	0.35234	ACADS
cg10237469	0.54945	0.54817	0.56044	0.53396	0.17744	0.16035	0.0678	0.07999	CEACAM4
cg08831522	0.51035	0.43239	0.44227	0.48599	0.68754	0.69161	0.59526	0.59014	ATP10A
cg05824215	0.74407	0.76552	0.76514	0.76859	0.59374	0.63396	0.47006	0.49637	CCR6
cg05661838	0.31486	0.34082	0.39074	0.36912	0.44151	0.43734	0.32062	0.34415	MOS
cg04200192	0.84655	0.85037	0.82187	0.83952	0.86014	0.89573	0.77253	0.76279	HTR3D
cg03506684	0.04101	0.04377	0.06194	0.0495	0.83229	0.82893	0.72686	0.73534	GYG2
cg11285003	0.51246	0.36804	0.67629	0.36242	0.84973	0.85568	0.72158	0.75279	HCN1
cg19626078	0.33507	0.45487	0.15229	0.44473	0.22528	0.15365	0.12844	0.12835	KNDC1
cg25344639	0.04222	0.04536	0.04438	0.04381	0.16858	0.15578	0.07122	0.07171	SEC14L1
cg12990410	0.21832	0.23656	0.33889	0.23207	0.33715	0.44671	0.27116	0.24039	PCDHB4
cg19237753	0.07585	0.12613	0.0834	0.11502	0.43544	0.36479	0.33522	0.33868	PTPNS1
cg05185584	0.18396	0.22733	0.21206	0.22408	0.16417	0.17037	0.07744	0.06742	KCNJ11
cg14804557	0.89446	0.89589	0.86576	0.87993	0.81599	0.73769	0.74145	0.71933
cg12939527	0.05918	0.07434	0.07418	0.07264	0.25755	0.24603	0.1372	0.16101	TNIP2
cg02196730	0.04651	0.04716	0.0558	0.05909	0.22174	0.30913	0.11561	0.12523	MTHFS
cg05998983	0.61996	0.61155	0.72569	0.64109	0.73467	0.72224	0.6319	0.63817	OIT3
cg19850370	0.51109	0.55687	0.41748	0.54745	0.37085	0.3451	0.23757	0.27443	SLC4A4
cg15747595	0.47042	0.51128	0.51744	0.49653	0.3195	0.34764	0.27935	0.22312	TSPYL5
cg10500909	0.1799	0.1687	0.23539	0.18128	0.24591	0.24292	0.16493	0.14959	CYP11B2
cg17606785	0.14524	0.23888	0.10579	0.23637	0.1774	0.18074	0.0899	0.08111	EFS
cg10683939	0.15612	0.14196	0.17539	0.16117	0.85964	0.83957	0.77876	0.76336	C16orf47
cg00240880	0.90404	0.90737	0.88912	0.90869	0.713	0.67056	0.56982	0.61679	WISP2
cg05702737	0.08634	0.12206	0.09395	0.12305	0.46363	0.49478	0.32671	0.36772	WNT10A
cg07456201	0.39465	0.4293	0.30532	0.43178	0.45858	0.50674	0.39047	0.36279	UMOD
cg06476337	0.15025	0.17422	0.26573	0.17483	0.26958	0.25761	0.19121	0.1739	NDUFS4
cg08696192	0.8704	0.86605	0.86723	0.84562	0.80072	0.82949	0.68879	0.70517	TNS4
cg24454579	0.53523	0.54782	0.55134	0.52153	0.59697	0.5449	0.54661	0.50156	BIRC8
cg26927807	0.07567	0.07186	0.21741	0.08392	0.18922	0.18691	0.09274	0.09382	BTBD2
cg21476940	0.07901	0.09544	0.09539	0.08512	0.4325	0.41637	0.34029	0.33714	ITLN1
cg14721213	0.75961	0.75321	0.76248	0.72995	0.79235	0.75374	0.71474	0.69703	FMO2
cg27573888	0.93784	0.93933	0.93474	0.93689	0.57876	0.46842	0.4792	0.48346	C1orf38
cg17386181	0.88082	0.87188	0.869	0.88726	0.85452	0.86142	0.72428	0.75922	MT1B
cg08749917	0.91552	0.91025	0.6684	0.91403	0.7606	0.80341	0.70294	0.66531	RTP1
cg16175725	0.93132	0.94907	0.93968	0.9402	0.9157	0.90687	0.79685	0.82053	TCF1
cg11513856	0.4185	0.37996	0.49422	0.39223	0.48022	0.5024	0.36304	0.38508	RABL5
cg26705561	0.91707	0.90142	0.89879	0.88372	0.96027	0.96312	0.83246	0.86548	SEC31L2
cg21959619	0.61309	0.57716	0.60905	0.5953	0.70177	0.71469	0.61212	0.607	GPR172A
cg01605783	0.42463	0.45602	0.43928	0.48525	0.14709	0.15651	0.05508	0.05241	LOC284837
cg11524446	0.88201	0.86754	0.63826	0.8709	0.51808	0.47362	0.46131	0.4234	C1orf94
cg14494313	0.86682	0.84625	0.82986	0.81594	0.66748	0.65281	0.54238	0.57295	NAT2
cg19553463	0.5855	0.57891	0.57488	0.60338	0.39372	0.46652	0.32498	0.29922	DCC
cg05921324	0.19366	0.17623	0.37598	0.18769	0.74367	0.7143	0.63441	0.6492	APOA4
cg23363832	0.08035	0.09223	0.06406	0.10715	0.23263	0.16979	0.14238	0.13816	RBP1
cg11618577	0.58395	0.57736	0.67423	0.61817	0.67043	0.72191	0.59134	0.57611	KRTCAP3
cg03934354	0.88364	0.88451	0.87486	0.87717	0.5248	0.57841	0.43967	0.43054	C1QTNF3
cg01294702	0.12526	0.14154	0.13772	0.13678	0.46971	0.40278	0.35502	0.37546	FOXJ1
cg18356799	0.0493	0.05868	0.10214	0.06855	0.75295	0.75971	0.68983	0.65878	DSC1
cg19421752	0.20556	0.24356	0.06473	0.26115	0.49753	0.51863	0.40002	0.40344	SLC6A18
cg20999813	0.02994	0.03616	0.035	0.03699	0.35979	0.2816	0.30481	0.2658	USP10
cg24176563	0.03829	0.0428	0.04084	0.04167	0.57769	0.57359	0.44372	0.48385	EYA4
cg13818573	0.04916	0.05652	0.06134	0.0612	0.89802	0.90888	0.81368	0.80422	C1QL1
cg09972884	0.04293	0.04695	0.05445	0.0422	0.26189	0.25868	0.18113	0.1681	RRN3
cg10347418	0.57737	0.62011	0.75272	0.64703	0.70589	0.68341	0.59985	0.61216	ZNF436
cg24324379	0.06186	0.07062	0.06802	0.08174	0.18101	0.15486	0.08453	0.08729	IDH1
cg21068339	0.09522	0.11822	0.02857	0.09897	0.15673	0.09496	0.06264	0.06316	DSP
cg10282491	0.8847	0.88314	0.64875	0.89296	0.66931	0.69637	0.55258	0.57588	CLDN9
cg05621759	0.88785	0.8763	0.89495	0.87739	0.44819	0.41347	0.3437	0.35476	H-plk
cg01785060	0.04417	0.03738	0.04752	0.04516	0.78894	0.84747	0.6859	0.69552	ZDHHC21
cg02471507	0.20921	0.24535	0.40201	0.2384	0.24592	0.1826	0.16838	0.15257	CHMP4C
cg03943509	0.87004	0.87868	0.88241	0.87547	0.89474	0.89812	0.80162	0.80141	PYGM
cg09298289	0.02938	0.0267	0.03851	0.02917	0.20597	0.23663	0.11068	0.11267	CENPH
cg10478221	0.83278	0.83407	0.85124	0.83291	0.70467	0.71778	0.61638	0.61138	WFIKKN1
cg19352038	0.9223	0.92742	0.89336	0.92672	0.53933	0.51355	0.48658	0.44607	PAX3
cg04394101	0.60841	0.52311	0.56153	0.53012	0.59136	0.47186	0.49703	0.49812	CYBB
cg01237132	0.71039	0.62738	0.74149	0.67944	0.75836	0.76655	0.67381	0.66515	CST2
cg06172871	0.8843	0.87942	0.86689	0.8786	0.86823	0.82568	0.78004	0.77513	HP
cg25416014	0.05282	0.04999	0.08027	0.06788	0.37927	0.36274	0.25001	0.28631	MCF2L2
cg07236381	0.03595	0.03427	0.0418	0.03914	0.29683	0.2691	0.1863	0.20388	AFF4
cg01468868	0.05178	0.05664	0.05223	0.04836	0.64192	0.64969	0.53207	0.54904	LIF
cg20893022	0.20264	0.2656	0.1852	0.25882	0.82809	0.79491	0.73365	0.73527	C19orf30
cg06768707	0.80449	0.81684	0.81272	0.80281	0.28584	0.3059	0.19271	0.19308	PCDHB8
cg06352750	0.58313	0.65617	0.65733	0.62885	0.47101	0.42366	0.34552	0.37845	SDPR
cg17685628	0.41601	0.49986	0.53712	0.49857	0.53609	0.51337	0.42605	0.44353	NKX2-8
cg11237817	0.34445	0.3534	0.41215	0.36932	0.83132	0.78159	0.70311	0.73886	KIR3DL3
cg08331840	0.71095	0.71219	0.74507	0.70116	0.775	0.73473	0.71398	0.68259	FKSG2
cg13005002	0.30775	0.31673	0.16917	0.30005	0.48967	0.42182	0.40888	0.39747	RFPL3
cg23626798	0.50255	0.51664	0.54544	0.52729	0.5708	0.58681	0.4642	0.47864	L3MBTL
cg18236477	0.93964	0.93778	0.94373	0.93674	0.90183	0.91193	0.81245	0.80969	ATP8A2
cg25483003	0.02676	0.03409	0.02943	0.04154	0.46703	0.39829	0.38604	0.37498	ENTPD2
cg09604203	0.02943	0.02827	0.03266	0.03238	0.14779	0.10653	0.05812	0.05587	MYBL2
cg04601137	0.19593	0.24315	0.45579	0.22797	0.22402	0.20293	0.15575	0.13211	ADAMTSL5
cg07665060	0.38216	0.37149	0.43991	0.40177	0.67552	0.67503	0.58787	0.58362	C19orf33
cg22025233	0.41589	0.42788	0.44611	0.43988	0.48527	0.49843	0.38344	0.39338	CYP2W1
cg26620959	0.05741	0.07162	0.05918	0.08047	0.29354	0.27057	0.20284	0.20166	SYNE1
cg26159933	0.45949	0.47731	0.48465	0.47356	0.52377	0.45117	0.4745	0.43189	CHIA
cg20906802	0.76333	0.73181	0.71716	0.72775	0.76961	0.7007	0.73419	0.67779	OPN5
cg02115041	0.23102	0.28491	0.14675	0.28909	0.25589	0.19978	0.14531	0.1641	NPBWR1
cg21302727	0.78046	0.81254	0.60168	0.79537	0.31191	0.34269	0.20808	0.22017	TACC2
cg22458065	0.85956	0.85105	0.83912	0.84183	0.6115	0.65697	0.53558	0.51984	PSORS1C2
cg05670596	0.43803	0.41246	0.43766	0.406	0.81913	0.85449	0.71112	0.72758	CCRL2
cg19731122	0.89122	0.86665	0.88462	0.86931	0.88906	0.90576	0.79246	0.79755	MYO1C
cg01120165	0.03919	0.04243	0.05084	0.04951	0.49608	0.48049	0.38424	0.40468	HDAC10
cg06233985	0.4184	0.45583	0.45468	0.46411	0.25497	0.2443	0.18122	0.16357	HBB
cg14401454	0.87227	0.87667	0.86489	0.84858	0.84185	0.83847	0.73524	0.75046	C14orf8
cg06595693	0.51432	0.50439	0.50293	0.52298	0.63142	0.57812	0.54086	0.5401	DISP2
cg04265576	0.03552	0.054	0.18875	0.04351	0.12637	0.09159	0.02602	0.03509	HOXA6
cg01941619	0.15643	0.1778	0.32919	0.18478	0.27238	0.33086	0.17163	0.1811	MEP1B
cg14654875	0.36956	0.39062	0.37673	0.41175	0.40643	0.3714	0.29835	0.31518	ZNF597
cg18137704	0.4182	0.43046	0.47448	0.41769	0.48572	0.48687	0.36684	0.3946	CECR6
cg08383063	0.0436	0.04626	0.04324	0.04782	0.60491	0.65999	0.52241	0.51383	RB1
cg21682826	0.02856	0.02747	0.03305	0.02948	0.16462	0.11608	0.0928	0.07357	HERPUD1
cg02953306	0.28985	0.31257	0.31288	0.3112	0.86181	0.87339	0.73874	0.77076	CHRNA2
cg00795812	0.2163	0.24267	0.15188	0.27289	0.23885	0.20182	0.13649	0.14785	PDCD1
cg08210616	0.18053	0.17295	0.09639	0.17842	0.18136	0.2044	0.12109	0.09047	ZNF502
cg05697976	0.83361	0.82871	0.82777	0.82784	0.7366	0.74631	0.68266	0.64576	MLSTD1
cg22801690	0.72262	0.68532	0.76915	0.68566	0.7928	0.71868	0.69063	0.70209	DAO
cg03291145	0.87487	0.86787	0.87559	0.87654	0.21411	0.2328	0.12289	0.12341	ARSF
cg17188046	0.76547	0.86292	0.90269	0.85361	0.90082	0.90048	0.78908	0.81013	T
cg24113449	0.48967	0.54192	0.35491	0.54543	0.25189	0.2123	0.17448	0.16126	ADRBK2
cg05723825	0.58293	0.58376	0.69821	0.56639	0.68539	0.67508	0.59873	0.59477	TEKT4
cg13590277	0.05546	0.05889	0.07769	0.08384	0.4977	0.44284	0.38942	0.40711	SYNPO
cg02691091	0.90344	0.90661	0.90257	0.89179	0.74805	0.73259	0.64806	0.65747	SP2
cg00895324	0.21697	0.2062	0.41008	0.22703	0.74764	0.68217	0.63851	0.65708	PCP4
cg26401870	0.73597	0.76326	0.44397	0.76994	0.19747	0.18692	0.08339	0.107	NPM2
cg19776201	0.17901	0.16905	0.2007	0.186	0.19394	0.19843	0.13601	0.10352	ZNF132
cg15075718	0.36545	0.41745	0.61676	0.42011	0.76709	0.75616	0.67635	0.67682	MFRP
cg01143454	0.05699	0.06185	0.07021	0.06215	0.76916	0.75495	0.63806	0.67892	C20orf141
cg13301014	0.04822	0.04239	0.0644	0.04326	0.17699	0.12383	0.06494	0.08678	SPINT2
cg16714091	0.09685	0.07456	0.46919	0.0881	0.16669	0.17126	0.08617	0.07651	ADAMTSL1
cg14409083	0.05707	0.06522	0.06953	0.06715	0.44043	0.52076	0.35817	0.35031	EMP1
cg27040030	0.78306	0.7645	0.62773	0.80401	0.12027	0.08395	0.02698	0.03016	PDIA2
cg00019495	0.31167	0.39774	0.17539	0.3738	0.25134	0.22698	0.16914	0.16127	HOP
cg27140220	0.32969	0.37074	0.31316	0.36974	0.30437	0.28273	0.23539	0.21442	PKIA
cg11438428	0.70038	0.75819	0.82741	0.75933	0.7435	0.70197	0.64565	0.6536	PTF1A
cg09083627	0.95064	0.96433	0.85681	0.96403	0.86669	0.73333	0.7752	0.77679	SLITRK5
cg01656750	0.78075	0.7385	0.77091	0.71563	0.79373	0.71584	0.69375	0.704	KATNB1
cg04985144	0.88033	0.87625	0.86113	0.88172	0.83772	0.83607	0.71884	0.74804	SPTBN2
cg20006825	0.45308	0.45567	0.39481	0.45729	0.19117	0.19963	0.0916	0.10168	PTMS
cg24556026	0.72245	0.64796	0.74283	0.65098	0.76633	0.79281	0.64859	0.67684	GNE
cg02906238	0.39253	0.447	0.50406	0.48202	0.49255	0.39917	0.40603	0.40309	TFCP2L1
cg21086464	0.04516	0.03985	0.04296	0.04936	0.19081	0.16298	0.10168	0.10136	PAK1
cg15856055	0.09278	0.13246	0.11928	0.11849	0.42134	0.38476	0.3432	0.33191	ZNF511
cg22296149	0.42443	0.41602	0.53515	0.43108	0.55218	0.53344	0.42784	0.46277	AMH
cg23322523	0.41546	0.55542	0.6571	0.58659	0.5584	0.58665	0.45467	0.46899	TRIM55
cg23337382	0.0217	0.02584	0.02706	0.0276	0.39826	0.35868	0.34396	0.30888	GPR125
cg13302154	0.62818	0.64866	0.43959	0.60727	0.43819	0.42385	0.38099	0.34883	MGP
cg22726338	0.76483	0.72249	0.71652	0.71863	0.76066	0.72315	0.65978	0.67135	C1orf62
cg02756698	0.73787	0.74396	0.7984	0.74492	0.78971	0.81416	0.72088	0.70047	KRT12
cg17647273	0.15264	0.17546	0.08767	0.174	0.30548	0.31151	0.19399	0.2163	UPB1
cg24673765	0.94527	0.94142	0.93251	0.94617	0.4385	0.44318	0.33088	0.34939	HSPB6
cg20959866	0.92486	0.9369	0.77321	0.94927	0.50858	0.5706	0.42447	0.4195	AJAP1
cg21126943	0.03706	0.03675	0.06822	0.05023	0.9127	0.92159	0.81957	0.82364	CEACAM6
cg09788866	0.07937	0.09391	0.12245	0.08416	0.16779	0.1741	0.07724	0.07875	ERCC3
cg20739510	0.05449	0.0642	0.08484	0.07229	0.12044	0.08843	0.02635	0.03144	PEX14
cg17217677	0.94966	0.94251	0.9422	0.94422	0.50295	0.46838	0.39489	0.41399	SMPD3
cg24356289	0.03282	0.03352	0.03237	0.03287	0.17057	0.19199	0.10186	0.08185	C12orf22
cg15307169	0.13845	0.15153	0.14029	0.15257	0.27888	0.22791	0.15653	0.19024	FLJ33718
cg02055483	0.12758	0.16314	0.14859	0.16582	0.91907	0.93125	0.81166	0.83045	NPAS4
cg24594997	0.08376	0.09051	0.08392	0.09709	0.17498	0.15523	0.09004	0.08636	RBP1
cg15610233	0.25777	0.25925	0.25884	0.30213	0.71361	0.6372	0.64206	0.625	ADAM7
cg20633621	0.0401	0.04	0.04237	0.04232	0.11846	0.09221	0.03464	0.02986	GAS2L1
cg27653134	0.16661	0.26088	0.31406	0.23005	0.17255	0.15732	0.07144	0.08397	A2ML1
cg22188058	0.02936	0.02455	0.03665	0.02877	0.13275	0.17241	0.04806	0.04473	SDC4
cg02537023	0.65359	0.66409	0.80898	0.6615	0.87804	0.88932	0.76912	0.79005	NCF1
cg01200060	0.22939	0.24399	0.28057	0.27251	0.17739	0.17709	0.11778	0.08941	SCRT2
cg27478659	0.26134	0.20405	0.13404	0.25367	0.61566	0.63501	0.51484	0.52781	KRT16
cg26415633	0.7618	0.77816	0.3724	0.75506	0.48485	0.40623	0.37971	0.39712	KLK1
cg07310951	0.64993	0.66687	0.61708	0.64911	0.40229	0.53818	0.34104	0.31461	ZIM2
cg18432384	0.92439	0.91977	0.91377	0.91054	0.89746	0.89171	0.80291	0.80979	FLJ32771
cg17122311	0.90367	0.88809	0.89844	0.86611	0.61582	0.57303	0.50635	0.52819	IL27
cg19189291	0.81336	0.81774	0.79981	0.79916	0.58348	0.51609	0.51615	0.49585	MYH3
cg08099701	0.69132	0.69231	0.69014	0.67183	0.74352	0.6853	0.63395	0.65594	GABRA5
cg06827038	0.84303	0.85388	0.85265	0.82821	0.9106	0.92227	0.86374	0.82308	WFIKKN2
cg15339605	0.13435	0.19505	0.21663	0.17381	0.30599	0.31907	0.21738	0.21852	TFEC
cg01497527	0.9734	0.974	0.97163	0.96675	0.81946	0.82665	0.72789	0.73199	ANKDD1A
cg21954346	0.03111	0.03283	0.03823	0.03672	0.2136	0.151	0.1062	0.12616	RBM35B
cg04845144	0.02677	0.02732	0.02876	0.02809	0.22373	0.26524	0.13782	0.13652	RTN2
cg06378617	0.83604	0.83015	0.81284	0.80573	0.69424	0.64995	0.58923	0.60704	KRT23
cg11710969	0.85196	0.84392	0.81617	0.83945	0.87959	0.89374	0.79058	0.79247	ARMC3
cg12186917	0.31464	0.34159	0.47688	0.33608	0.43285	0.43866	0.31001	0.34574	CRYZL1
cg22378065	0.64432	0.64838	0.66556	0.66043	0.73609	0.76608	0.66109	0.64903	PLAGL1
cg24477567	0.83375	0.8597	0.8955	0.85683	0.51188	0.52908	0.42565	0.42493	EPOR
cg20611872	0.78235	0.77798	0.72316	0.75954	0.54043	0.58283	0.43917	0.45365	XAGE3
cg20833786	0.72521	0.69097	0.84131	0.6921	0.82242	0.84743	0.73333	0.73579	MRGPRX3
cg25225238	0.09277	0.11254	0.09276	0.098	0.85121	0.85441	0.74448	0.7646	GRM3
cg04317543	0.02787	0.02316	0.0331	0.02582	0.58602	0.57872	0.47184	0.49948	LMNA
cg07175883	0.02465	0.025	0.02838	0.02685	0.83924	0.85677	0.76336	0.75284	HOXD13
cg24650501	0.3472	0.39046	0.36137	0.41076	0.23194	0.20693	0.14503	0.14563	LMX1A
cg02863237	0.01881	0.0214	0.023	0.02234	0.17076	0.19337	0.09307	0.08448	RBM17
cg14379865	0.79905	0.77136	0.74891	0.79572	0.58593	0.53991	0.47498	0.49967	GRM5
cg26298099	0.86761	0.8732	0.59256	0.86842	0.87508	0.85001	0.79403	0.78889	ESRRB
cg24404909	0.11879	0.09991	0.12624	0.08046	0.88159	0.88885	0.80557	0.79544	C14orf173
cg09855435	0.77124	0.78482	0.75275	0.74938	0.5581	0.52915	0.47125	0.47201	IL22RA2
cg19781133	0.46867	0.64297	0.6237	0.63723	0.65534	0.65101	0.55447	0.56931	KCNH2
cg20551517	0.60759	0.65617	0.8084	0.6464	0.77992	0.6981	0.63385	0.69389	GIP
cg24691255	0.92958	0.92696	0.91177	0.91393	0.68648	0.69322	0.62294	0.60061	SERPINB2
cg12782180	0.96536	0.96615	0.96848	0.96748	0.58965	0.55972	0.55334	0.50383	LEP
cg13791131	0.56472	0.56931	0.35846	0.51677	0.13736	0.09894	0.06656	0.05155	IGF2AS
cg14170423	0.48496	0.47732	0.50653	0.50841	0.14536	0.12738	0.05441	0.05967	RASGRP2
cg20189782	0.88591	0.8971	0.89722	0.88558	0.57643	0.54584	0.49945	0.49077	MGC27121
cg14458615	0.48485	0.55452	0.42475	0.56172	0.93441	0.94771	0.84668	0.84891	IGSF11
cg21187265	0.08953	0.09683	0.08668	0.11453	0.31453	0.31917	0.23838	0.22909	SEPN1
cg17226343	0.36466	0.45798	0.3939	0.44705	0.43733	0.3278	0.37214	0.35201	DIRAS1
cg08631437	0.22396	0.21312	0.18074	0.18554	0.51489	0.46545	0.41841	0.42971
cg15590780	0.35725	0.48283	0.27972	0.47382	0.79598	0.75697	0.71311	0.71127	USH2A
cg23743472	0.17919	0.25403	0.15454	0.24243	0.49856	0.50422	0.43435	0.41392	C11orf38
cg04329454	0.97763	0.98048	0.97882	0.97667	0.90455	0.89121	0.8229	0.81999	FLJ43752
cg01405761	0.44031	0.48203	0.45952	0.47655	0.28176	0.33282	0.23079	0.19731	MGC34646
cg07039362	0.11944	0.12256	0.32675	0.10594	0.43114	0.39648	0.38429	0.34672	CES7
cg23033024	0.77521	0.75674	0.77998	0.72363	0.80523	0.79535	0.67771	0.72082	CST8
cg10624445	0.27116	0.25397	0.43948	0.25653	0.84771	0.87754	0.73425	0.76337	CNGB1
cg15272684	0.85409	0.82632	0.85917	0.83996	0.72933	0.71902	0.62566	0.64506	KIAA0319L
cg14448145	0.31552	0.35902	0.35843	0.34527	0.34531	0.30129	0.28544	0.26111	DNAJC5
cg03969797	0.55664	0.6242	0.56422	0.59388	0.82219	0.84689	0.77143	0.73809	MKRN3
cg11877382	0.55965	0.54093	0.53753	0.59493	0.84323	0.84784	0.74931	0.75917	GLT1D1
cg04032226	0.07544	0.08254	0.3514	0.05992	0.19422	0.19485	0.11458	0.11017	NAGS
cg20807545	0.89138	0.89725	0.88932	0.89679	0.63963	0.59993	0.61187	0.55566	ADAMTS18
cg19635869	0.11534	0.18985	0.13817	0.18649	0.17047	0.16595	0.09409	0.08651	RRAGD
cg18128666	0.80636	0.81074	0.84669	0.79777	0.86839	0.77414	0.7877	0.78447	NCOA1
cg21865006	0.64616	0.63775	0.62897	0.63143	0.49415	0.44208	0.38425	0.4103	ZCCHC14
cg13520715	0.87498	0.88089	0.87766	0.87257	0.73248	0.75312	0.60183	0.64868	C21orf129
cg12118011	0.03157	0.02855	0.03401	0.03427	0.14419	0.08959	0.06198	0.06047	SOAT1
cg10851775	0.82876	0.79782	0.78261	0.8119	0.40039	0.37375	0.30164	0.31669	SLC26A7
cg18809151	0.03299	0.0352	0.04015	0.03508	0.23574	0.26777	0.1329	0.15205	NDUFAF1
cg24645221	0.83853	0.89532	0.83635	0.88389	0.8026	0.82081	0.74972	0.71893	PENK
cg03490200	0.06013	0.09084	0.21759	0.08335	0.25202	0.23941	0.16459	0.16841	A2ML1
cg05996238	0.89313	0.8961	0.90922	0.88228	0.87198	0.89981	0.7825	0.78839	PAGE2
cg19056418	0.93148	0.93023	0.92706	0.91648	0.64495	0.67886	0.53607	0.56142	TMC8
cg16761581	0.06201	0.07685	0.13374	0.08547	0.15409	0.09673	0.07524	0.07063	ADCY4
cg12339029	0.78994	0.77411	0.7836	0.7617	0.31089	0.3162	0.26244	0.22754	MYL1
cg20406878	0.38098	0.36734	0.52221	0.37349	0.45745	0.446	0.37149	0.37413	NR5A2
cg26293512	0.36156	0.36032	0.21633	0.33637	0.61695	0.66453	0.52611	0.53363	TEPP
cg04418492	0.40722	0.45265	0.43887	0.45141	0.38071	0.45386	0.3023	0.29742	CYP7B1
cg14859460	0.91974	0.91084	0.8834	0.89883	0.87826	0.92485	0.7843	0.79499	GRM6
cg04764624	0.19526	0.24819	0.15571	0.26412	0.52467	0.53887	0.41854	0.44142	RAB11FIP4
cg16504670	0.53229	0.5906	0.48642	0.5683	0.69921	0.6669	0.65674	0.61598	FLJ20186
cg25808906	0.31522	0.38445	0.418	0.38703	0.38853	0.36798	0.2975	0.30542	DGKG
cg04567009	0.25089	0.23787	0.16914	0.23383	0.80199	0.81385	0.68486	0.71899	FCGR3B
cg15453943	0.80109	0.76806	0.77854	0.78262	0.71197	0.65699	0.60183	0.62906	RAB9P1
cg07944811	0.93228	0.93661	0.92595	0.92735	0.90386	0.90567	0.82468	0.82095	GCK
cg13504059	0.89876	0.89372	0.8827	0.88406	0.82617	0.83759	0.73939	0.74331	CCR7
cg14174099	0.89396	0.93553	0.85405	0.92569	0.50194	0.50156	0.38758	0.41911	SLC8A3
cg14736210	0.92925	0.93553	0.92403	0.92833	0.57852	0.59173	0.49874	0.49576	KCNB1
cg15752043	0.02607	0.02684	0.0304	0.03161	0.26615	0.23254	0.19517	0.18342	NANOS1
cg20616414	0.91838	0.93814	0.66025	0.93193	0.35772	0.28157	0.26096	0.27506	WNK2
cg05063104	0.34525	0.37981	0.08376	0.41021	0.17049	0.20271	0.11554	0.08791	SLC5A8
cg05461276	0.88929	0.86677	0.86867	0.85063	0.86835	0.88842	0.7945	0.7858	PDZD3
cg03840259	0.8109	0.78078	0.78622	0.78763	0.81043	0.75746	0.76794	0.72793	GRAP2
cg12891678	0.24281	0.24211	0.26997	0.22507	0.82699	0.78779	0.76275	0.74449	SPRR2D
cg12937434	0.79919	0.80215	0.78898	0.8085	0.86859	0.87269	0.76733	0.78614	BZRAP1
cg15973234	0.04737	0.04267	0.04234	0.04165	0.79731	0.87577	0.751	0.71497	KIAA1199
cg07376232	0.06687	0.06316	0.06696	0.06303	0.47457	0.39428	0.4089	0.39243	AMICA1
cg04144768	0.52498	0.53295	0.53825	0.52493	0.61649	0.57235	0.53047	0.53435	DDC
cg11094938	0.9247	0.92236	0.91328	0.91702	0.88777	0.90614	0.81644	0.80569	ATP2A1
cg06898923	0.07656	0.08143	0.08006	0.08152	0.16774	0.12599	0.09012	0.08569	RAB18
cg07331725	0.92964	0.92768	0.92385	0.92981	0.15771	0.11822	0.08345	0.07582	SERPINB5
cg26810336	0.24828	0.32059	0.65891	0.31228	0.74165	0.66499	0.66988	0.65981	IL1RAPL1
cg25098095	0.05937	0.0723	0.06546	0.07924	0.85563	0.80806	0.75525	0.77386	C6orf55
cg26490372	0.27729	0.3641	0.33032	0.38588	0.37908	0.37821	0.32347	0.29731	TATDN1
cg24937706	0.03621	0.03725	0.03887	0.04148	0.49363	0.49915	0.47097	0.41192	RB1
cg07621456	0.89213	0.89076	0.875	0.87563	0.41701	0.37942	0.34884	0.33533	CCDC48
cg23404467	0.74835	0.77923	0.82551	0.7732	0.42318	0.35357	0.36916	0.34154	KIR3DL3
cg18910313	0.84332	0.8412	0.82681	0.83754	0.9064	0.94033	0.81555	0.82484	P2RY11
cg07928695	0.06071	0.06201	0.05578	0.0595	0.14474	0.17646	0.06403	0.06333	BLOC1S3
cg11611600	0.22143	0.26447	0.38457	0.2434	0.28163	0.26537	0.19725	0.2003	ADAMTSL3
cg09079593	0.06079	0.05947	0.12997	0.06793	0.1405	0.1287	0.07139	0.05919	TRIM7
cg03349953	0.79797	0.80042	0.76772	0.79811	0.78707	0.74858	0.73621	0.70576	PCDHB5
cg09923671	0.19128	0.21524	0.2053	0.2165	0.62019	0.5959	0.5131	0.53889	GATA5
cg05786601	0.21505	0.21004	0.29248	0.22236	0.14377	0.13156	0.04561	0.06251	AR
cg13038560	0.32164	0.3687	0.4238	0.3804	0.45726	0.47638	0.3793	0.37603	FLJ22555
cg04485075	0.03944	0.03966	0.04164	0.03778	0.70665	0.70614	0.65317	0.62561	NOC2L
cg01413516	0.9613	0.96132	0.92768	0.96003	0.83088	0.81164	0.72268	0.74991	INSL3
cg14869028	0.1353	0.16748	0.37761	0.15943	0.15126	0.11423	0.10241	0.07032	TINAGL1
cg10307548	0.69877	0.78819	0.83523	0.79733	0.82418	0.82883	0.72572	0.74325	SOD3
cg13974531	0.1662	0.19855	0.27525	0.20172	0.2418	0.20253	0.16812	0.1609	PYDC1
cg12589433	0.08226	0.13673	0.25808	0.10592	0.60008	0.73847	0.5807	0.51924	AR
cg23731764	0.02733	0.02841	0.0306	0.02672	0.65544	0.70156	0.5401	0.57461	EXOSC10
cg02920216	0.50539	0.54116	0.50874	0.53642	0.87932	0.88141	0.78655	0.79856	CHODL
cg11479877	0.50374	0.53497	0.54324	0.53635	0.65533	0.69946	0.57242	0.57465	B3GALT5
cg25420952	0.88565	0.8719	0.85179	0.8604	0.89335	0.8982	0.82345	0.81269	AMBP
cg06458239	0.74182	0.75166	0.7892	0.73398	0.79758	0.72781	0.71922	0.71697	ZNF549
cg10849854	0.11134	0.11656	0.18131	0.14217	0.40999	0.39941	0.32666	0.32939	GREB1
cg23471482	0.79187	0.84901	0.67588	0.82916	0.78816	0.7677	0.67917	0.70757	CCL22
cg20977864	0.09075	0.10967	0.26628	0.11107	0.39749	0.36019	0.33118	0.31698	HYDIN
cg23282559	0.05586	0.08982	0.05925	0.07259	0.65264	0.63273	0.5567	0.57226	KL
cg13553498	0.78714	0.77717	0.74828	0.7822	0.73035	0.66694	0.63927	0.65007	CLEC2D
cg08684473	0.91743	0.92164	0.88429	0.91463	0.81242	0.83977	0.74124	0.73224	LILRB5
cg01074640	0.80607	0.81475	0.86809	0.80127	0.88246	0.9168	0.80189	0.80233	IFNA17
cg14826683	0.78102	0.78398	0.81098	0.80111	0.27054	0.27243	0.21616	0.19046	SPRR2D
cg14755009	0.03173	0.0369	0.03412	0.03566	0.24254	0.2601	0.16376	0.16249	TIRAP
cg22692158	0.89549	0.87017	0.89069	0.88156	0.14042	0.10048	0.05294	0.06037	PRB4
cg12274567	0.85622	0.84432	0.83819	0.84036	0.8437	0.79661	0.77312	0.7637	SH2D1B
cg23256971	0.53324	0.51459	0.50527	0.54737	0.56392	0.53088	0.53982	0.48393	LRRC51
cg13047892	0.44393	0.46541	0.5642	0.46638	0.52087	0.49467	0.46282	0.44102	MEOX2
cg25149927	0.10337	0.10543	0.10573	0.11127	0.26172	0.30102	0.16314	0.18191	SSH1
cg09786221	0.7638	0.82687	0.51685	0.80729	0.87133	0.88552	0.76844	0.79165	MYL9
cg17241310	0.94548	0.9574	0.74365	0.95681	0.86937	0.84465	0.781	0.78971	BARHL2
cg13984181	0.05885	0.06766	0.06028	0.06836	0.85516	0.84512	0.80113	0.77558	ABHD7
cg23447996	0.56928	0.65942	0.61489	0.5769	0.55329	0.57312	0.47134	0.47378	SYK
cg11793380	0.84344	0.84449	0.80933	0.83483	0.40079	0.38968	0.33989	0.32136	C1QTNF6
cg20899321	0.92593	0.91115	0.91213	0.90366	0.41605	0.40452	0.32477	0.33669	LRRC32
cg24019564	0.40861	0.49233	0.28726	0.5236	0.57759	0.53945	0.4611	0.49824	RUNX3
cg14324838	0.88493	0.87425	0.8845	0.87187	0.32329	0.30905	0.23339	0.24398	EPB41L1
cg24798047	0.78648	0.75767	0.82017	0.73999	0.33603	0.29756	0.23928	0.25675	GOLT1A
cg20916523	0.05873	0.06433	0.04906	0.06407	0.61336	0.68541	0.49087	0.53408	VHL
cg04135543	0.26871	0.31695	0.21367	0.29156	0.56798	0.57147	0.50143	0.48883	ORF1-FL49
cg25836326	0.40351	0.38699	0.442	0.39208	0.44766	0.40071	0.38362	0.36854	DRD3
cg20927059	0.26051	0.31721	0.5099	0.28589	0.46488	0.44961	0.36271	0.38577	TFCP2
cg11638200	0.0437	0.04451	0.05059	0.04606	0.16984	0.18703	0.09308	0.09074	PRKCQ
cg26205131	0.34616	0.44478	0.33826	0.4439	0.57236	0.60611	0.48657	0.49332	SLC6A3
cg21255732	0.03591	0.03151	0.03765	0.04215	0.14411	0.16033	0.06339	0.0651	GPD1L
cg03517000	0.82686	0.8244	0.81756	0.82042	0.83967	0.82461	0.77769	0.76068	GSTA2
cg05259765	0.90772	0.90256	0.8831	0.89288	0.21451	0.21333	0.14374	0.13558	PSCD4
cg19868730	0.87593	0.8749	0.84913	0.83462	0.77898	0.77905	0.66014	0.70006	POPDC2
cg16571399	0.81422	0.81024	0.86635	0.80523	0.87947	0.88841	0.82603	0.80064	TLN2
cg24646414	0.93628	0.92902	0.77682	0.93432	0.65988	0.70274	0.60673	0.5811	GATA4
cg21922574	0.10907	0.15388	0.37981	0.19134	0.53231	0.50444	0.48863	0.45353	NETO1
cg04757428	0.02578	0.02767	0.03095	0.02712	0.56164	0.56287	0.47323	0.48289	STMN3
cg22449114	0.69409	0.70061	0.5273	0.67718	0.22967	0.24649	0.16883	0.15093	TCF15
cg18208268	0.04102	0.0399	0.04256	0.04102	0.89359	0.90959	0.81914	0.81488	RPL13A
cg11754206	0.13143	0.15954	0.08646	0.16812	0.5524	0.57183	0.47236	0.47371	KCNB2
cg18555555	0.95483	0.94937	0.94134	0.95005	0.67184	0.63189	0.55251	0.5932	FABP7
cg01427567	0.57694	0.56177	0.55357	0.58663	0.47746	0.46331	0.36923	0.39889	TMC4
cg27271368	0.05625	0.06299	0.16047	0.06731	0.21314	0.16247	0.12649	0.13461	AR
cg22762309	0.75686	0.68612	0.7298	0.67357	0.77771	0.72705	0.7007	0.69924	OTUD6A
cg21966410	0.11673	0.13837	0.20899	0.11126	0.17557	0.11177	0.08077	0.0971	AR
cg02121427	0.38144	0.47768	0.32319	0.49269	0.4816	0.44253	0.3968	0.40316	LRRC15
cg10585962	0.46025	0.45727	0.4681	0.47735	0.47703	0.46379	0.41645	0.39864	MOGAT2
cg16396488	0.51878	0.54327	0.74313	0.53797	0.15432	0.19407	0.07315	0.07593	PLA2G1B
cg01980637	0.54575	0.55038	0.57739	0.56841	0.49591	0.47654	0.40105	0.41754	PER1
cg10173075	0.84538	0.85622	0.86737	0.84208	0.8803	0.89269	0.78797	0.80198	RLBP1
cg20427879	0.07844	0.07839	0.0759	0.08456	0.4618	0.37648	0.37738	0.38354	EML2
cg19423311	0.92185	0.90845	0.91623	0.91333	0.46622	0.5232	0.38725	0.38799	IL21R
cg26702875	0.10599	0.0649	0.05614	0.06692	0.13196	0.14	0.05495	0.05386	COPG2
cg04765929	0.02982	0.03131	0.03485	0.03468	0.75105	0.76439	0.68356	0.67304	TNFAIP8L1
cg24937126	0.02518	0.02514	0.02964	0.02995	0.19965	0.19541	0.11059	0.12164	LAMB1
cg08785133	0.03073	0.03227	0.03594	0.0332	0.18571	0.18442	0.1358	0.1079	PORCN
cg12799895	0.61831	0.63184	0.62114	0.62762	0.73901	0.78462	0.66646	0.66124	NPTX2
cg09087901	0.28067	0.32948	0.44444	0.34798	0.41299	0.42785	0.34249	0.33525	PLG
cg10560038	0.86435	0.8483	0.89511	0.82957	0.89762	0.9216	0.75258	0.81992	CMTM5
cg07770222	0.1685	0.1978	0.21506	0.21403	0.81508	0.82994	0.72585	0.7374	C8orf31
cg27480700	0.16478	0.17513	0.22461	0.19659	0.25275	0.22708	0.176	0.1753	ZNF480
cg07122126	0.02746	0.03123	0.03159	0.03257	0.28091	0.18391	0.18538	0.20347	ZNF8
cg16384137	0.57537	0.57505	0.57154	0.57634	0.77367	0.71319	0.66084	0.69628	MGC35169
cg05964373	0.04785	0.05694	0.11015	0.05828	0.13213	0.13683	0.05515	0.05485	TEX9
cg01785568	0.79139	0.80222	0.72006	0.83721	0.17972	0.21108	0.11707	0.1025	MSX1
cg24053375	0.92527	0.92505	0.91782	0.91897	0.86888	0.84326	0.7928	0.79166	RBP3
cg14023451	0.30164	0.23899	0.53203	0.25936	0.80321	0.78601	0.73001	0.72611	GPLD1
cg25737664	0.90226	0.89772	0.85018	0.87225	0.78154	0.72731	0.78545	0.70449	SIRPD
cg26141626	0.17579	0.23611	0.20175	0.22979	0.13442	0.07592	0.06602	0.0574	GPR37
cg08888956	0.89459	0.88834	0.88713	0.86497	0.40351	0.35227	0.32714	0.32653	NTS
cg27270684	0.58699	0.56472	0.58654	0.57344	0.36011	0.35755	0.29451	0.28313	FKBP9L
cg09841009	0.40658	0.43208	0.46979	0.41974	0.47971	0.45268	0.41218	0.40279	GYPA
cg20023231	0.19298	0.22268	0.38495	0.26611	0.56992	0.51857	0.51942	0.49304	HS3ST2
cg23328404	0.15895	0.19777	0.45455	0.20023	0.91236	0.92427	0.8229	0.8355	ChGn
cg24988345	0.48761	0.54434	0.33205	0.54524	0.2517	0.30177	0.17988	0.17491	SCHIP1
cg11648289	0.06858	0.04603	0.04014	0.04909	0.18427	0.25018	0.11291	0.10751	EN2
cg27398547	0.82922	0.8311	0.88299	0.83713	0.89074	0.85348	0.81395	0.814	C14orf39
cg23792978	0.03264	0.05552	0.13905	0.05347	0.12494	0.12364	0.05123	0.04822	PDE2A
cg22500004	0.49281	0.51799	0.49797	0.50681	0.67154	0.64586	0.57131	0.5949	DIRAS3
cg07290435	0.28045	0.31591	0.28444	0.29333	0.36353	0.36307	0.26429	0.2869	CDH10
cg15568167	0.02682	0.02437	0.02969	0.03127	0.21722	0.24696	0.14605	0.14064	SAMD10
cg26928603	0.07969	0.07833	0.08345	0.08337	0.81353	0.82902	0.76516	0.73703	KIRREL
cg18250832	0.85327	0.86319	0.76626	0.86772	0.57319	0.59919	0.52962	0.49669	NMUR1
cg13904771	0.05172	0.06755	0.06494	0.10079	0.1744	0.16735	0.11072	0.09799	C10orf47
cg04356968	0.70938	0.72365	0.74519	0.73286	0.40633	0.41608	0.32176	0.32994	BGLAP
cg14741922	0.4793	0.38437	0.78253	0.42566	0.48782	0.45491	0.40644	0.4115	SCGB2A2
cg20349625	0.78246	0.78836	0.81561	0.7991	0.84823	0.87602	0.76496	0.77193	PLCG2
cg14920334	0.03817	0.06009	0.05566	0.05514	0.43929	0.44175	0.34374	0.36301	GALNT8
cg10806140	0.77603	0.78281	0.69541	0.79098	0.53316	0.56735	0.39768	0.45693	SFRP4
cg18670235	0.05488	0.05529	0.05402	0.06582	0.16675	0.23541	0.09286	0.09054	PLOD3
cg08936952	0.88456	0.88406	0.87884	0.88144	0.50012	0.54358	0.43718	0.424	MGC48595
cg15974053	0.30443	0.30874	0.55088	0.30978	0.92662	0.93256	0.8262	0.85051	DHRS10
cg07967308	0.78708	0.8086	0.75853	0.79493	0.85202	0.88239	0.77452	0.77594	ACP5
cg07861564	0.29497	0.32241	0.41299	0.36759	0.39081	0.3651	0.29077	0.31473	HSPB8
cg01947224	0.04128	0.04964	0.11236	0.04822	0.11886	0.09477	0.04638	0.0428	ZNF416
cg06197492	0.85021	0.86287	0.4355	0.85304	0.22712	0.24228	0.13508	0.15122	H19
cg12783640	0.02398	0.0252	0.02473	0.02733	0.19599	0.19275	0.10205	0.12012	ABCC5
cg09096031	0.36105	0.45762	0.20643	0.42785	0.17343	0.17994	0.09971	0.09757	C2orf11
cg01827098	0.76043	0.78937	0.78201	0.76837	0.78868	0.71346	0.73589	0.71284	GIMAP7
cg19959519	0.04559	0.05106	0.04642	0.05621	0.54551	0.60388	0.44344	0.46968	NF1
cg04388983	0.09889	0.11192	0.09728	0.13277	0.26705	0.22962	0.1939	0.19126	P2RY2
cg04953015	0.75554	0.8003	0.8596	0.79497	0.33067	0.30621	0.27135	0.25495	CHRNA2
cg21075829	0.38852	0.42786	0.19429	0.42358	0.18106	0.15558	0.08812	0.10536	FAM62C
cg01566170	0.38582	0.52424	0.4225	0.49038	0.49315	0.54507	0.44039	0.41747	CAPN2
cg20159072	0.0264	0.02751	0.02856	0.02523	0.83046	0.77812	0.71916	0.75485	SLC25A20
cg02658214	0.82396	0.82442	0.72916	0.79971	0.68662	0.722	0.58094	0.61106	SDR-O
cg15010067	0.05405	0.05747	0.0524	0.0593	0.56927	0.58247	0.50155	0.49372	MRPL54
cg09058542	0.44246	0.5502	0.51948	0.49394	0.53356	0.56644	0.44788	0.45803	TSHB
cg12004206	0.03755	0.03942	0.04856	0.04378	0.18162	0.13482	0.10178	0.10611	BTBD14A
cg04574723	0.84338	0.84126	0.8492	0.85151	0.69671	0.74888	0.60711	0.62123	P2RY4
cg01991150	0.89253	0.8912	0.87401	0.88987	0.85998	0.85685	0.81644	0.7845	CHRM4
cg23855989	0.69498	0.76631	0.71524	0.75019	0.46728	0.3192	0.35869	0.39182	AQP5
cg06090864	0.94679	0.94949	0.92629	0.9474	0.72707	0.76985	0.6026	0.6517	FFAR1
cg25142416	0.88636	0.88028	0.85285	0.88561	0.34938	0.34828	0.29271	0.2741	CA1
cg08956138	0.19811	0.22782	0.16723	0.25905	0.65358	0.64284	0.58377	0.5783	CD3E
cg16791508	0.78987	0.83282	0.82442	0.82621	0.92417	0.91572	0.85163	0.84893	KRTHB3
cg21109025	0.42182	0.42163	0.48131	0.43118	0.55968	0.53377	0.41546	0.48448	CCL2
cg00877887	0.07042	0.09392	0.06477	0.09358	0.14239	0.13681	0.0726	0.0674	LOC405753
cg20790540	0.89469	0.86941	0.87319	0.86933	0.90108	0.91192	0.80434	0.82612	PTCRA
cg16127900	0.256	0.29371	0.41323	0.28674	0.37661	0.41351	0.2614	0.30165	GPRC6A
cg03718539	0.46542	0.44609	0.31267	0.43477	0.87781	0.86846	0.79887	0.80286	ETNK2
cg22411207	0.34317	0.36458	0.47496	0.36626	0.38475	0.37268	0.30251	0.30986	MOS
cg26104469	0.33856	0.35482	0.36122	0.36261	0.40909	0.40735	0.33881	0.33424	SGCZ
cg01861509	0.88121	0.87142	0.87141	0.85651	0.50708	0.52423	0.47293	0.43226	SPOCK2
cg00933411	0.49693	0.47329	0.50706	0.5016	0.67331	0.68096	0.62072	0.59865	DLC1
cg06236061	0.60324	0.58026	0.59261	0.59159	0.37546	0.37172	0.29123	0.30086	GLTP
cg26414731	0.84109	0.82156	0.81445	0.81956	0.82413	0.82684	0.75184	0.74956	PSMF1
cg08899626	0.5	0.50229	0.35213	0.51628	0.8343	0.83657	0.75867	0.75974	LDB2
cg24292612	0.05967	0.07642	0.22114	0.07996	0.39455	0.46504	0.34334	0.32	DEFB1
cg14607813	0.04552	0.04966	0.05508	0.04992	0.40557	0.36217	0.34827	0.3311	SRP9
cg22635155	0.13133	0.1458	0.27789	0.15672	0.22265	0.23677	0.15666	0.1482	PDE2A
cg24545967	0.9109	0.91275	0.89855	0.88754	0.86181	0.8746	0.80419	0.78738	SH2D3C
cg12428447	0.49034	0.45265	0.43927	0.42612	0.81371	0.84459	0.72227	0.73931	SLC22A6
cg26534002	0.80403	0.79683	0.78449	0.82489	0.76841	0.7725	0.68904	0.69407	CSAG3A
cg25537774	0.03006	0.02754	0.03315	0.03258	0.11285	0.0868	0.03773	0.03851	AGPAT2
cg13449372	0.78064	0.71061	0.84876	0.73249	0.85397	0.80851	0.78291	0.77966	MRPL43
cg18239253	0.37047	0.39276	0.48237	0.42421	0.46966	0.44225	0.40501	0.39538	DEFB32
cg09040752	0.36854	0.3804	0.35732	0.40153	0.6396	0.69708	0.6203	0.56534	AOC3
cg08634024	0.10222	0.1479	0.19961	0.17065	0.19385	0.22411	0.11934	0.1197	OR2F1
cg06675478	0.94675	0.96503	0.94272	0.96698	0.54363	0.51032	0.48445	0.46962	SOX1
cg18414741	0.01999	0.01885	0.021	0.02137	0.54335	0.49938	0.43529	0.46938	ZNF77
cg00534274	0.0423	0.0446	0.05287	0.05102	0.1208	0.11462	0.04671	0.04688	SLC7A11
cg23435440	0.10271	0.13072	0.19806	0.13123	0.24879	0.27109	0.203	0.17498	HCAP-G
cg07061145	0.80908	0.78629	0.7924	0.78161	0.49431	0.49816	0.46054	0.42051	DNAJA4
cg03506489	0.89874	0.91219	0.90002	0.88654	0.31033	0.24335	0.26026	0.23656	KCNA4
cg18321354	0.74692	0.75723	0.62111	0.76895	0.53367	0.5001	0.47343	0.4599	CARD11
cg04499325	0.71661	0.7511	0.78775	0.74277	0.42938	0.41617	0.38756	0.35562	EPDR1
cg02097420	0.7141	0.56614	0.86429	0.60372	0.42566	0.42168	0.32319	0.35215	HRG
cg08812936	0.80964	0.78977	0.82351	0.79796	0.84481	0.83984	0.79542	0.77131	KCNMB2
cg01461641	0.02837	0.0296	0.02792	0.03465	0.13189	0.10385	0.05661	0.0584	TMEM63A
cg14284171	0.44544	0.43728	0.60287	0.46023	0.58647	0.62388	0.49633	0.51299	SSX4
cg24660086	0.68152	0.6908	0.44389	0.67825	0.40153	0.4031	0.28301	0.32805	RGR
cg27363486	0.60818	0.61956	0.56228	0.6067	0.49193	0.42075	0.4141	0.41851	TRIM17
cg21448423	0.81024	0.78474	0.78236	0.78717	0.89249	0.90995	0.82293	0.81908	ACOT11
cg16794882	0.68084	0.68977	0.62807	0.65037	0.65341	0.5833	0.55886	0.58002	PMCHL2
cg11435943	0.07674	0.06969	0.07117	0.09111	0.80901	0.76526	0.7668	0.73566	SERPINB12
cg13271951	0.95022	0.94148	0.93224	0.93429	0.412	0.43365	0.31589	0.3387	FAM57B
cg26516759	0.0451	0.06539	0.13083	0.071	0.12035	0.07149	0.045	0.04711	BMP7
cg20304401	0.17922	0.20605	0.24412	0.21893	0.23395	0.2294	0.17616	0.16075	PABPC1
cg16052901	0.28157	0.28137	0.32013	0.29331	0.35102	0.37512	0.24164	0.27788	VPS52
cg03396229	0.12551	0.17417	0.26651	0.16485	0.2162	0.17808	0.14812	0.14313	COL22A1
cg23654549	0.12675	0.24815	0.26933	0.26073	0.23611	0.17427	0.15328	0.16315	CD24
cg17559711	0.02644	0.02873	0.02691	0.03062	0.13327	0.104	0.07181	0.06047	JUB
cg14498423	0.56521	0.57339	0.53378	0.59371	0.61113	0.66615	0.56653	0.53835	CLSTN2
cg12388309	0.91921	0.92713	0.90634	0.92451	0.61713	0.57915	0.54414	0.54442	PAK7
cg12689475	0.03941	0.0349	0.03123	0.04943	0.93632	0.94328	0.83118	0.86365	RPUSD1
cg05624196	0.74588	0.74096	0.67889	0.73114	0.75853	0.70027	0.65675	0.68599	APOD
cg13982505	0.80012	0.79491	0.75234	0.76729	0.73254	0.71156	0.6908	0.66	KCNJ13
cg11084611	0.84962	0.86527	0.7941	0.86217	0.74347	0.72027	0.66578	0.67096	C2orf27
cg13587740	0.024	0.02447	0.03012	0.02763	0.10949	0.11149	0.03916	0.03702	HEXA
cg00718513	0.10453	0.09778	0.08363	0.09995	0.82667	0.84055	0.77875	0.75421
cg02161900	0.56179	0.57994	0.54884	0.60837	0.20276	0.15848	0.11723	0.13036	IRXL1
cg08359956	0.59924	0.6857	0.52414	0.66712	0.21766	0.18013	0.1381	0.14529	LR8
cg09179845	0.1256	0.12183	0.15328	0.14315	0.77917	0.73543	0.70859	0.70694	C7
cg02616808	0.04031	0.05736	0.04542	0.05279	0.12516	0.10031	0.06718	0.053	UNC5A
cg05856884	0.81939	0.78424	0.78906	0.80227	0.25556	0.30733	0.18946	0.18346	SMPX
cg24736099	0.58563	0.54806	0.61688	0.59634	0.63412	0.60768	0.59226	0.56207	PLCB4
cg01762581	0.24481	0.27453	0.26167	0.27403	0.22982	0.24205	0.14697	0.15777	DKK4
cg09995854	0.82908	0.80572	0.82097	0.7981	0.43216	0.38011	0.35821	0.36013	IL1F8
cg18138484	0.83772	0.85903	0.52455	0.86466	0.53763	0.56279	0.47361	0.46567	CABP2
cg00472136	0.86731	0.87451	0.86067	0.8742	0.87192	0.87261	0.81268	0.79999	TAC3
cg19114595	0.49706	0.53537	0.51843	0.54329	0.63733	0.6526	0.5908	0.56541	DIRAS3
cg00174500	0.82628	0.83146	0.89631	0.80158	0.90557	0.88653	0.85535	0.83381	CMTM5
cg22294577	0.68433	0.67152	0.67999	0.67632	0.28109	0.30734	0.20851	0.20934	SLC26A3
cg03574115	0.78057	0.83333	0.78981	0.76612	0.82926	0.70755	0.77768	0.75751	WDR65
cg11270633	0.83287	0.80606	0.83362	0.81102	0.90365	0.934	0.85571	0.83194	IL28B
cg27167439	0.09343	0.10406	0.07824	0.11916	0.18435	0.131	0.11723	0.11274	C1orf21
cg25764570	0.85943	0.83885	0.83661	0.84121	0.23967	0.22552	0.16621	0.16814	HLA-DRA
cg00315936	0.11179	0.12445	0.13867	0.12897	0.41712	0.411	0.31997	0.34561	SND1
cg27508002	0.34301	0.29261	0.5508	0.31084	0.78043	0.80122	0.71183	0.70895	SMAD9
cg17198372	0.74281	0.66269	0.69358	0.72659	0.76837	0.72431	0.71624	0.69689	PPEF1
cg04731384	0.72926	0.78556	0.529	0.75417	0.67848	0.70175	0.58909	0.60707	MGC3101
cg11308840	0.34973	0.41162	0.35594	0.4157	0.55836	0.53068	0.49355	0.48704	LOC401498
cg12728629	0.70676	0.72576	0.78942	0.69859	0.76188	0.76997	0.69434	0.69065	MAGEA2
cg09914304	0.92974	0.90559	0.8379	0.91273	0.78936	0.80605	0.71877	0.71823	PRF1
cg11710000	0.03551	0.04479	0.05057	0.05189	0.13178	0.14983	0.0703	0.06079	FZD3
cg08451957	0.95261	0.9485	0.91257	0.94472	0.71576	0.71146	0.63568	0.64479	FOXD4L1
cg01743008	0.71893	0.72819	0.7321	0.72146	0.78457	0.80978	0.69192	0.71365	MAGEA2
cg14333454	0.76471	0.78391	0.76695	0.80429	0.62044	0.66224	0.50929	0.54957	SFN
cg00799727	0.73674	0.70361	0.73267	0.68345	0.74252	0.64666	0.69964	0.67167	MAGEA11
cg00582372	0.56702	0.56347	0.56853	0.56976	0.57984	0.53192	0.57165	0.50904	S100G
cg11248413	0.1433	0.19947	0.28847	0.17268	0.23562	0.31867	0.18341	0.16497	NEUROG1
cg26015133	0.84789	0.8438	0.81879	0.83596	0.25575	0.30532	0.18953	0.18522	FCRLM2
cg24358529	0.05806	0.07188	0.0766	0.07841	0.18078	0.13368	0.12056	0.11032	PPIE
cg13482233	0.25849	0.31343	0.21951	0.31121	0.26032	0.32977	0.20335	0.18986	HEPH
cg13053396	0.73376	0.72346	0.88174	0.67698	0.45767	0.43256	0.35203	0.38723	C1S
cg23242898	0.57162	0.58664	0.43076	0.53289	0.30197	0.26949	0.18573	0.23159	DCC
cg03382797	0.54052	0.5891	0.58052	0.57553	0.59246	0.60577	0.52767	0.52215	C9orf98
cg06743811	0.81279	0.83861	0.51324	0.82711	0.43349	0.48293	0.40092	0.36328	NDN
cg16428251	0.55545	0.58847	0.71429	0.57	0.54611	0.56071	0.49055	0.47594	SOX14
cg23183296	0.44375	0.45047	0.5173	0.45201	0.48519	0.4004	0.44044	0.41509	UGT2B28
cg06374075	0.05446	0.06741	0.0709	0.07094	0.25121	0.27852	0.1778	0.18112	ADAM11
cg00350478	0.58291	0.57047	0.60666	0.61964	0.63073	0.70126	0.53462	0.56064	FRMD1
cg23815845	0.07958	0.12617	0.21948	0.1263	0.17706	0.12256	0.10829	0.10702	ARHGEF5
cg17688525	0.91278	0.95675	0.90539	0.932	0.76254	0.73792	0.66345	0.69252	L3MBTL4
cg27214365	0.52022	0.50638	0.53413	0.48647	0.55829	0.53626	0.46394	0.48829	GYPB
cg15409266	0.31689	0.27633	0.30732	0.3335	0.32886	0.34141	0.32422	0.2589	ATG4A
cg05589246	0.24563	0.23216	0.21767	0.25292	0.22271	0.2123	0.14799	0.15276	HOXC12
cg00495491	0.76308	0.78726	0.75337	0.77442	0.10564	0.08508	0.0361	0.03576	ITPR2
cg25152942	0.72218	0.69562	0.76699	0.65042	0.76177	0.75546	0.68057	0.69195	MIA
cg06334284	0.02382	0.02501	0.0276	0.02749	0.65667	0.58621	0.58376	0.58686	PPAP2B
cg21475402	0.14979	0.16494	0.34886	0.17057	0.15188	0.15953	0.07966	0.08208	BCAN
cg23054883	0.42043	0.47671	0.44988	0.54919	0.49714	0.4588	0.50259	0.42735	FZD10
cg08876665	0.0275	0.03326	0.03862	0.02864	0.17526	0.13677	0.13106	0.10552	LTB4DH
cg05766474	0.0717	0.06628	0.04622	0.07555	0.76585	0.74059	0.73095	0.69615	CCL16
cg05039054	0.26167	0.32793	0.19757	0.27069	0.24661	0.20619	0.17543	0.17694	DMD
cg13342558	0.36205	0.37031	0.41331	0.37634	0.42577	0.33664	0.38415	0.35629	TECTB
cg03495868	0.0443	0.04141	0.05466	0.04881	0.12237	0.11617	0.05336	0.05293	PTGFR
cg08348900	0.63924	0.58292	0.67628	0.59627	0.67525	0.5886	0.59171	0.60586	VIP
cg21053323	0.01885	0.01646	0.02085	0.02185	0.15319	0.08504	0.06483	0.08383	SUMO3
cg24396745	0.3839	0.4676	0.43813	0.4327	0.23943	0.24046	0.19823	0.17011	HCN4
cg02224164	0.23357	0.17662	0.26718	0.18248	0.79298	0.77194	0.7125	0.72367	ARHGAP9
cg24747122	0.81773	0.83806	0.82763	0.82011	0.84679	0.8155	0.77095	0.77749	GNA13
cg03684977	0.87627	0.8555	0.90039	0.8579	0.68971	0.65591	0.57892	0.62056	GRB7
cg02936740	0.71024	0.68297	0.70743	0.69359	0.22007	0.23561	0.14637	0.15092	TMPRSS11F
cg11780382	0.04713	0.0534	0.05526	0.06511	0.45047	0.45896	0.4037	0.38136	C6orf62
cg15489422	0.73077	0.74583	0.72937	0.71348	0.74598	0.6564	0.70413	0.6769	TMCC1
cg14386691	0.05538	0.05792	0.05815	0.06209	0.17081	0.1646	0.10884	0.10174	C14orf93
cg10449070	0.02557	0.03036	0.02907	0.03032	0.19482	0.15339	0.12191	0.12581	ALDH2
cg13745870	0.08398	0.09228	0.10369	0.10229	0.37999	0.35227	0.31619	0.31112	SPATA12
cg02283643	0.70246	0.77194	0.39215	0.73541	0.40641	0.38052	0.31799	0.33755	SULF1
cg05607401	0.7922	0.79443	0.8043	0.77616	0.24727	0.28831	0.17789	0.17847	GMFG
cg21614231	0.88277	0.88293	0.86871	0.87091	0.893	0.89264	0.82162	0.82421	BAG1
cg07685786	0.92492	0.91824	0.91241	0.93067	0.21623	0.35589	0.09535	0.14745	S100B
cg06933965	0.16305	0.19591	0.05284	0.23028	0.66044	0.64854	0.58355	0.59174	CMKLR1
cg11412582	0.50615	0.51583	0.51369	0.50621	0.56749	0.50587	0.52535	0.4988	HERC2
cg01366419	0.73389	0.7718	0.76013	0.75903	0.80145	0.80034	0.72272	0.73285	WBSCR17
cg23078779	0.27341	0.36072	0.71718	0.37181	0.64522	0.67622	0.5685	0.57669	MAGED4
cg06641503	0.30154	0.27415	0.28873	0.28643	0.62375	0.62953	0.54728	0.55527	ARIH2
cg27015047	0.62725	0.63625	0.63332	0.64156	0.49354	0.50767	0.46283	0.42517	DMBT1
cg07112154	0.9094	0.90539	0.88825	0.90384	0.2554	0.29209	0.18927	0.18711	MPP2
cg20356482	0.91278	0.91312	0.91586	0.91019	0.85566	0.80175	0.79967	0.78738	FBP2
cg18993334	0.09228	0.10201	0.10172	0.12936	0.86943	0.87171	0.81222	0.80119	C1orf182
cg24167928	0.84183	0.81846	0.79514	0.77848	0.81054	0.77215	0.7988	0.74231	UTP14C
cg04559909	0.7932	0.78914	0.73551	0.7961	0.56349	0.53081	0.48815	0.49536	CXCL5
cg25414165	0.68529	0.65818	0.47728	0.66327	0.53724	0.50833	0.46396	0.46917	C10orf11
cg03340878	0.74429	0.71168	0.79274	0.71697	0.80876	0.78261	0.69982	0.74074	OR2B6
cg22168676	0.74458	0.72665	0.74591	0.72833	0.50227	0.53917	0.42892	0.43426	OFCC1
cg00367281	0.545	0.62525	0.62473	0.60365	0.61741	0.6196	0.60791	0.54943	CHRNB3
cg23919867	0.9364	0.93152	0.91646	0.93029	0.87624	0.88628	0.81876	0.80832	RUNX3
cg06281795	0.33632	0.42965	0.24632	0.42893	0.27654	0.23592	0.24534	0.20864	CALB1
cg15423862	0.86586	0.86152	0.85871	0.85244	0.82087	0.80624	0.72701	0.75298	KCNAB1
cg15489294	0.35732	0.42222	0.41156	0.44667	0.64465	0.6635	0.57915	0.57678	FLJ90650
cg24824840	0.88564	0.89561	0.90186	0.89859	0.15787	0.14044	0.09326	0.09006	SHANK1
cg09034836	0.93586	0.94135	0.91168	0.92598	0.93562	0.9545	0.8682	0.86785
cg15423764	0.49961	0.50199	0.54708	0.49911	0.53594	0.48147	0.47312	0.4682	GLYAT
cg14150666	0.51775	0.49153	0.57171	0.51293	0.55676	0.5402	0.42438	0.48904	IL8RB
cg21168622	0.43327	0.44236	0.30939	0.45533	0.10829	0.07909	0.0479	0.0407	ZNF350
cg05953243	0.86056	0.84262	0.83989	0.83117	0.82289	0.80921	0.74832	0.75537	SLC5A12
cg02527529	0.01651	0.02245	0.02211	0.02178	0.78346	0.8182	0.68055	0.71594	C17orf53
cg05961212	0.27944	0.29215	0.33747	0.26649	0.35639	0.47758	0.27803	0.28887	ADPRH
cg27348440	0.79552	0.80997	0.78261	0.80994	0.66454	0.66031	0.61765	0.59705
cg01573562	0.29113	0.32811	0.36879	0.31749	0.41143	0.43495	0.3201	0.34395	RPH3A
cg02620013	0.45367	0.52318	0.33104	0.52273	0.17351	0.13742	0.10976	0.10604	MLNR
cg23519969	0.86099	0.85643	0.8142	0.84679	0.56526	0.47803	0.52305	0.49785	CCR8
cg15559700	0.79021	0.76653	0.77018	0.7715	0.78954	0.72481	0.73757	0.7222	UGT1A9
cg18152311	0.0671	0.05079	0.05927	0.05221	0.11112	0.10131	0.03868	0.04383	FAM49B
cg20887241	0.76866	0.76465	0.78674	0.76438	0.79822	0.71918	0.70364	0.73094	HTR1D
cg03242666	0.79051	0.79402	0.73683	0.75058	0.49499	0.44299	0.41695	0.42776	PMP22
cg22792910	0.78003	0.75635	0.76491	0.76782	0.76705	0.68828	0.73772	0.69983	ANXA4
cg20904010	0.77975	0.75031	0.75298	0.73297	0.77975	0.77734	0.68863	0.71254	SYN3
cg03458191	0.89487	0.87422	0.8248	0.8359	0.23399	0.23097	0.17012	0.1668	SAA1
cg01071811	0.4008	0.4153	0.46693	0.42214	0.43397	0.40283	0.35351	0.3668	L3MBTL
cg13368786	0.72582	0.69267	0.70163	0.68057	0.34082	0.37075	0.2273	0.2737	ACSS2
cg18640030	0.62683	0.66005	0.51878	0.607	0.40664	0.37174	0.32531	0.33957	CRH
cg12811135	0.80263	0.80524	0.52659	0.83795	0.8071	0.77007	0.76194	0.74027	FLJ25369
cg21489722	0.87456	0.86059	0.91409	0.87431	0.91725	0.91706	0.87683	0.85045	FAM9B
cg15761405	0.19597	0.17804	0.27796	0.22057	0.26011	0.25267	0.20031	0.19341	FCRL2
cg19504245	0.08216	0.07062	0.0658	0.07014	0.60227	0.63983	0.55435	0.53563	TNNT1
cg14304761	0.83515	0.87849	0.8916	0.87548	0.58444	0.56832	0.53407	0.5178	SYK
cg14446712	0.36982	0.50277	0.5401	0.46966	0.63548	0.57819	0.57861	0.56886	SDPR
cg10173723	0.8521	0.83614	0.83728	0.83729	0.7368	0.71705	0.67271	0.67027	KRT25C
cg11465163	0.43622	0.45994	0.44707	0.47523	0.49371	0.45358	0.42035	0.42722	DIRAS3
cg21043558	0.55179	0.52596	0.5002	0.52253	0.29364	0.30438	0.21452	0.22716	BRAF
cg05472874	0.02137	0.02278	0.04798	0.02364	0.1313	0.09554	0.05703	0.06486	SULT4A1
cg09872616	0.0237	0.02292	0.02076	0.02338	0.87965	0.89938	0.79168	0.81327	MEST
cg03115746	0.78327	0.75956	0.72944	0.7767	0.68886	0.68504	0.63157	0.62249	WHSC1
cg02554564	0.87026	0.8607	0.78715	0.82778	0.30576	0.31126	0.21075	0.23939	NTF3
cg02838877	0.28596	0.36367	0.34288	0.33204	0.36604	0.38639	0.29098	0.29969	MBNL2
cg04618528	0.8853	0.89103	0.88102	0.88343	0.79248	0.75212	0.69847	0.72617	KRTHA6
cg06597095	0.78599	0.76923	0.81583	0.76934	0.80602	0.80662	0.72406	0.73979	FLJ21657
cg14370448	0.07683	0.08973	0.07375	0.09175	0.08911	0.09288	0.0287	0.02289	TBX6
cg05512756	0.05574	0.05405	0.07209	0.07632	0.58132	0.62186	0.49615	0.5151	UGT3A1
cg27071517	0.50253	0.4705	0.51824	0.47123	0.53236	0.50099	0.46578	0.46617	KRTAP13-1
cg03642518	0.91449	0.90637	0.9169	0.9039	0.40232	0.41426	0.33149	0.3362	PNOC
cg14695751	0.14717	0.1664	0.21343	0.19467	0.53777	0.55536	0.41782	0.47165	ALS2CR7
cg20980592	0.89458	0.88589	0.86775	0.87537	0.8191	0.76835	0.76166	0.75301	MEP1A
cg20664201	0.86889	0.82787	0.84827	0.79687	0.64964	0.68115	0.574	0.58363	INHBE
cg14876043	0.76433	0.79089	0.79294	0.77981	0.81002	0.76637	0.76451	0.74412	NALP7
cg27497781	0.2501	0.29669	0.3691	0.32371	0.34004	0.35551	0.30372	0.27416	CHIA
cg07441143	0.3876	0.38727	0.32498	0.40248	0.66289	0.67197	0.61366	0.59709	SLURP1
cg07373172	0.16648	0.15104	0.61851	0.16529	0.86426	0.86818	0.78879	0.79852	IFNA21
cg11159299	0.62523	0.59855	0.6887	0.5763	0.93318	0.94499	0.86414	0.86756	GZMM
cg08096010	0.87436	0.83631	0.8796	0.84566	0.89273	0.85282	0.83291	0.82713	SAG
cg06186861	0.0926	0.1162	0.09213	0.12486	0.44834	0.44492	0.38158	0.38282	ZNF501
cg21152662	0.77819	0.78494	0.74758	0.77182	0.77277	0.82588	0.72706	0.70731	TEC
cg19166347	0.28912	0.29216	0.26613	0.30992	0.90924	0.92219	0.83918	0.8438	SFRP4
cg10770524	0.33862	0.34289	0.31905	0.35582	0.4903	0.44457	0.4555	0.42487	SMA3
cg24496423	0.03295	0.02946	0.03413	0.03414	0.22607	0.18236	0.1752	0.16066	STK23
cg26112901	0.48611	0.50084	0.54281	0.47831	0.76439	0.78595	0.67944	0.69899	IL22RA2
cg02202484	0.79545	0.79899	0.7799	0.80019	0.78141	0.77168	0.72547	0.71606	SPRR4
cg24496666	0.09011	0.07191	0.10083	0.08034	0.2351	0.11926	0.18765	0.16987	GIPC2
cg07082331	0.03624	0.036	0.03731	0.04536	0.72291	0.74493	0.63671	0.65771	BMP8B
cg26551843	0.05747	0.07116	0.0791	0.06214	0.91016	0.92629	0.85024	0.845	RPS6KL1
cg09163317	0.04945	0.05961	0.05546	0.05773	0.14962	0.12025	0.09246	0.08452	GALGT
cg25250998	0.42411	0.46161	0.47694	0.4781	0.6263	0.61925	0.56222	0.56128	GSTO2
cg24794992	0.65909	0.70655	0.70799	0.69906	0.72707	0.69744	0.65487	0.66208	OTOA
cg11505080	0.0996	0.1419	0.09435	0.12689	0.79174	0.86361	0.71089	0.72678	GPR173
cg26426582	0.81769	0.84929	0.81714	0.84581	0.8377	0.83855	0.79032	0.77274	TRIM60
cg15149938	0.65062	0.67002	0.69629	0.68345	0.69728	0.6288	0.5733	0.63234	LOC348645
cg00845900	0.92944	0.92463	0.9126	0.90895	0.40145	0.43659	0.37163	0.33654	CPA4
cg09834205	0.02834	0.02872	0.03379	0.03573	0.12706	0.09244	0.07674	0.06216	LRP11
cg22182975	0.92406	0.92748	0.91914	0.92477	0.60352	0.55767	0.49721	0.53885	GPR31
cg25306170	0.8791	0.87379	0.85946	0.86732	0.78047	0.79031	0.74835	0.71581	CSNK1A1L
cg12694870	0.88164	0.879	0.88942	0.88642	0.61077	0.58251	0.52677	0.54611	HPD
cg26656135	0.02039	0.02273	0.02379	0.02346	0.12755	0.14489	0.07208	0.06295	EYA4
cg00152644	0.79676	0.79241	0.88091	0.76799	0.76236	0.79935	0.74287	0.69779	SPRR2E
cg17778867	0.84976	0.86776	0.85431	0.81046	0.42529	0.41497	0.34207	0.36075	KRTAP10-8
cg22274662	0.04789	0.03887	0.05052	0.05656	0.84573	0.80558	0.7743	0.78127	FLJ31413
cg11166999	0.75471	0.76017	0.77146	0.78224	0.79663	0.67047	0.75381	0.73224	HBII-436
cg00465284	0.82671	0.8701	0.61504	0.84277	0.86728	0.89181	0.75146	0.80294	LRRTM1
cg07965823	0.19523	0.21469	0.16866	0.2388	0.19871	0.16626	0.13564	0.1345	THSD3
cg00625653	0.20418	0.2656	0.20031	0.2661	0.22551	0.24242	0.17105	0.16132	WNT7A
cg17181653	0.81226	0.77973	0.88049	0.80207	0.87755	0.89205	0.79231	0.81341	SF3B5
cg12703269	0.81029	0.81804	0.81307	0.81411	0.26096	0.20476	0.19343	0.19684	PSTPIP1
cg22475430	0.05704	0.05095	0.06573	0.05533	0.23323	0.20384	0.15521	0.16924	ATN1
cg11933375	0.04726	0.04749	0.05333	0.05471	0.14463	0.1169	0.08784	0.08075	FLJ10815
cg24641352	0.38594	0.36365	0.39499	0.36109	0.40413	0.35724	0.32798	0.34027	ZFP41
cg06306751	0.63281	0.64115	0.68779	0.58176	0.64254	0.62219	0.57904	0.5788	F8
cg07459489	0.65181	0.63329	0.71017	0.62778	0.70975	0.72283	0.61087	0.64605	SLC30A8
cg01497576	0.56661	0.52157	0.55778	0.54025	0.60638	0.65869	0.52892	0.54275	SLC24A5
cg11042320	0.20989	0.17637	0.18852	0.14133	0.22556	0.28744	0.14313	0.16193	PDGFRB
cg17897879	0.10603	0.14139	0.11692	0.13421	0.1736	0.17392	0.12369	0.11	TNFRSF8
cg12072001	0.74958	0.72884	0.7886	0.73827	0.76968	0.83984	0.73027	0.70608	SPON2
cg09597465	0.0396	0.05026	0.05212	0.05431	0.3261	0.34304	0.27163	0.26256	SLC15A4
cg04154812	0.15488	0.16467	0.17436	0.16485	0.13757	0.06357	0.06816	0.07405	CALCOCO2
cg11944101	0.78196	0.79306	0.76798	0.78729	0.61538	0.6302	0.5816	0.55191	CD40LG
cg06057707	0.03079	0.08536	0.15737	0.08389	0.17715	0.13961	0.11687	0.11369	XAGE2
cg07220939	0.35502	0.34555	0.32795	0.37	0.88041	0.87565	0.81827	0.81697	SLC22A12
cg03421300	0.50751	0.65068	0.65708	0.673	0.78039	0.75629	0.70045	0.71697	SFN
cg00392257	0.25053	0.23344	0.31644	0.23231	0.32321	0.32623	0.26528	0.25987	ISG20L2
cg13284426	0.56485	0.50644	0.54923	0.51148	0.18263	0.16658	0.12862	0.11935	RAB24
cg27561006	0.09727	0.10454	0.11931	0.1043	0.17398	0.16601	0.11726	0.11079	PRCP
cg01515887	0.87969	0.87055	0.82811	0.86006	0.30271	0.31737	0.23771	0.23957	SAA2
cg14407437	0.03893	0.04386	0.20033	0.04538	0.08914	0.06203	0.03112	0.02601	FABP3
[truncated: 25,579 more rows]
[truncated: 7 more columns]
